# Supplementary material for: Evolutionary Analysis of the Melon (Cucumis melo L.) GH3 Gene Family and Identification of GH3 Genes Related to Fruit Growth and Development
Source: Plants (Basel). 2023 Mar 20;12(6):1382. doi: 10.3390/plants12061382 (PMC10053650; doi:10.3390/plants12061382)
Supplement: Supplementary file 1 [file plants-12-01382-s001.zip]

Archive with 8 entries (7 files):
- Supplementary Files/Fig S1.pdf
- Supplementary Files/Fig S2.pdf
- Supplementary Files/Fig S3.pdf
- Supplementary Files/Table S1.xls
- Supplementary Files/Table S2.xls
- Supplementary Files/Table S3.xls
- Supplementary Files/Table S4.xls
- Supplementary Files/
