# Supplementary material for: Evolutionary Analysis of the Melon (Cucumis melo L.) GH3 Gene Family and Identification of GH3 Genes Related to Fruit Growth and Development
Source: Plants (Basel). 2023 Mar 20;12(6):1382. doi: 10.3390/plants12061382 (PMC10053650; doi:10.3390/plants12061382)
Supplement: Supplementary file 1 [file plants-12-01382-s001.zip › Supplementary Files/Table S1.xls]

## Sheet: Sheet1
Table S1. GH3 gene protein sequences.
>CmGH3-1
MAVHSSLSSPLGPPACETDAKPLQFIDEMTRNADAVQHTVLAEILSRNASTEYLRRYSLDGATDPQTFKAKLPVITYEDLQPEIQRIASGDRSPILSSHPISEFLTSSGTSAGERKLMPTIKEELDRRQLLYSLLMPVMNLYVPGLDKGKGLYFLFVKSETRTPGGLLARPVLTSYYKSDHFKTRPYDPFMVYTSPNEAILCPDSFQSMYTQMLCGLLQRNQVLRLGAVFASGLLRAIRFLQLNWHDLATDIRNGTLNSRITDPSLRDCILKILKPDSQLADFVSDECSKEDWEGIVTRIWPKTKYLDVIVTGAMAQYIPTLDFYSGGLPLACTMYASSECYFGLNLNPMCKPSEVSYTIMPNMAYFEFLPLEPNSGSDSSPKLVDLVDVEIGKEYELV…
>CmGH3-2
MPEETPQKSSFLSTTEYYKLLEKNKKTLQFIEDVTTNADQVQRRVLTEILSRNAGVEYLRRHGLGGATDCKTFKNTLPLISYEDIQPDINRIANGDTSPILCSSPISEFLTSSGTSGGER
KLMPTIEEELERRSSLYSLLMPVMSQFIEGLEKGKGMYFLFIKSESKTPSGLLARPVLTSYYKSPHFKNRPFDPYTNYTSPNEAILCSDSYQSMYAQLLCGLLHRTDVLRVGAVFASGFIRAIRFLEKHYTLLCHDIRTGTLNSEITDQGIRESVRKILKADGKLADFVEGECGKKCWGGIISRIWPNTKYVDVIVTGTMSQYIGTLDYYSNGLPIVCTMYASSECYFGVNLKPMCKPGEVAYTLIPTMAYFEFLPVNRSKEKELEKELVDLVDVKLGHEYELVVTTYSGLYRYRVGDILRVAGFKNNAPQFNFICRKNVALSIDSDKTDEVELQNAVKNALTHLIPFDVTLSEYTSCVDTSKIPGHYVLYWELTPNNEIKSTPIPPSVFEDCCFAIEE…
>CmGH3-3
SNISLSLSPSLWISSISPLDLSSPNLFFPTPCYISVTPILKIYKNMSSNVEHKWLLDEKDYEALQQIQDITSNADEIQSLILTEILSTNANVEYLQQHGLDGSTDSSTFKKLIPLVSYEQLQPYITRIAEGDDSPILCSNPITGFFVSSGTSGGEPKLVPIYEQEFERRLSFFNYLMARTKQLFPNINCYNDKAMNFHFAKPDHKTKAGILVSSVFTRLLKTSLNLKSIATGNNAIPDDILLCTDTYQSLYCQLLCGLYRNDLVFQVGSIFASGLLHVFKFLENHWADLVSDIRTGSINNPKITDLSLRESVMKILVKPNPQLADLIETECSKGTWKGIVRRLWPNTKYIKAIATGSLSQYIPLLNYYTNNLPIFSDHYGSTECLLGLNLDPICDPNET…
>CmGH3-4
MLEKMEAFDGEKVIEQFEEMTRDAERVQRETLKKILEENGSAEYLQNLGLNGRTDPQSFKDCVPLVSHDDLESYIQRIADGDSSPILTGKPIKTISLSSGTTKGRPKLIPFNDELLETTMQIYRTSFAFRNNLLSLCCRDSRVLNTVKLVFVMADGVESILFYREVPLGKGKALQFIYSSKQFKTNGGLAAGTATTNVYRSAQFKSTMRAIQSQCCSPDEVIFGPDFHQSLYCHLLCGLIFRDEVEFVFSTFAHSIVHSFRTFEQVWEELCSNIRDGVLSSWVTAPSIRAAMSKLLKPNPELADLIYRKCEGLSNWYGLIPELFPNAKYIYGIMTGSMEPYLKKLRHYAGHLPLMSADYGSSEGWVGANVNPMLPPEMATFAVLPNIGYFEFIPLKENA…
>CmGH3-5
MPEAPKPSTPNYNQLVQKNKAILQFIEDVTTNAALVQRQVLSQILSQNSNSEYLTLYGRPSPDTFKTSIPLVSYDQIQPFVSRIANGDFSPILCSSPISEFLTSSGTSGGERKLMPTIEEELERRSLLYSLLMPVMSQFVPGLEKGKGMYFLFIKAEAKTPGGLLARPVLTSYYKSSHFKERPYDPYTNYTSPNEAILCPDSYQSMYAQLLCGLCHRLDVLRVGAVFASGFIRAIRFLEKHWQLLCHDIRTGTLNSQITDQAVRDAVMLSVLRRPDPELADYIHGECCKGSWQGIITRLWPNTKYVDVIVTGTMSQYIATLDYYSNGLPLVCTMYASSECYFGVNLNPLCKPSEVAYTLIPSMAYFEFLPIERSHNNDDNSLDEQQLVDLTDVELGKEY…
>CmGH3-6
MLPNFDPNNNESGLKLLEDLTTNAKQIQEQVIRKILTQNSNTEYLKSFLHNHHYSHSLDLQTFKHSVPVVNYEDIKPYIERIANGEPSHIISSQPITELLTSSGTSGGQPKMMPSTAEDLDRKTFFYNLLVPVLNKYVDGLEEGKGMYLLFIKPEMSTPSGLMARPVLTSYYKSKNFRNRPFNKYNVYTSPDETILCSDSKQSMYCQLLCGLVQRDEVLRVGAVFASAFLRAIKFLEDYWKELSDNIRKGELSQWISDPNCRASVSLILTKSNPVLADLIDGLCGEKSWEGIIKKLWPKTKYIEVIVTGSMAQYIPTLEFYSGGLPLISTMYASSECYFGINFNPLSKPSDVSYTLLPNMAFFEFLPVEKNDGELTHCNGTTNTSVQDEFKTVDLVDVK…
>CmGH3-7
MAASSSVSHAKALQFIEEITTNADSVQQKVLAEILNRNSDTEYLKRFRLSRSAGRDEFKSNVRVVTYEDLQPDIQRIANGDRSPIFSSHPISEFLTSSGTSAGERKLMPTIKGEMERRQLLYSLLMPIMNKYVPGLDKGKGLYFLFVKAETKTPGGLPARPVLTSYYKSDIFMTRPYDPFNDYTSPNEAILCANSFQSMYTQMLCGLLMRDQVLRVGAVFASGLLRAIHFLQLNWKQLAHDISTATLNPKITDSCLRECIVSKYLTNPNSELAELISKECSTEEWEGIITRIWPNTKYLDVIVTGAMAQYIPTLEFYSGGLPMACTMYASSECYFGVNLNPMCKPSDVTYTIMPNMCYFEFIPLDNDMSSPPTQLVDLADVEVGKEYELVITTYSGLCR…
>CmGH3-8
MAVVDNSEFSSPLGPPACEKDAKALRFIEETTTNADLVQQRVLAEILTQNAHTEYVNRFRLNGATDRDTFKSKFPVVTYEDLQPDIQRIANGDRSPIFSSHPISEFLTSSGTSAGERKLMPTIKEEMERRQLLYSLLMPIMNLYVPGLDKGKGLYFLFVKAETKTPGGLVARPVLTSYYKSDIFKTRPYDPFNDYTSPNEAVLCADSFQSMYTQMLCGLLMRDQVLRVGAVFASGLLRAIRFLQLNWKQLAHDISTGTLNPKITDTCLRECITSKYLTNPNPELAEFISNECYTEEWEGIITRIWPNTKYLDVIVTGAMAQYIPTLEFYSGGLPMACTMYASSECYFGVNLNPMCKPSDVTYTIMPNMGYFEFLPHDSSSRASALSRDSPPRLVDLADV…
>CmGH3-9
MEGEEGGSKEILMKIDELCEEEEDIIDWFEQVSSEAAVAQSRTLRKILQQNYGVEYLKKWVGDVNIHEIPDDFTLQSIFTSLIPLSSHAHFEPFLQRIADGDSSPLLTQQPITTLSLSSGTTEGRQKYVPFTPHSAHTTLLIFRLAAAYRSRVYPTREGGKILEFIYSSKQTKTKGGITTGTATTHYYASEEFKIKQLKTKSFTCSPQEVISGCDYKQSTYCHLLLGLLYSEEVEFVTSTFAYTIVQAFNQLEESWEEIIHDISHATLSSRIDIPEIRKAVLKVMSPKPELGWKIRRVCEELKKEGWLGLIPKLWPNCKYVYSIMTGSMQPYLKKLRHYGGGLPLVSGDYGSTESWIGVNVDPYLPPENVTFAVIPTFSYFEFIPLFKQHATTSSTDTA…
>CmGH3-10
MSNFEEKWLDEKDKEALQYIEDITTKADEIQRQILNEILSKNANVEYLQKHGLDASTDSSTFKKLIPLVYYQQLRPYIARIADGDDSSILCSNPITEFFKSSGTSGEEHKLIPMYEQEFVRRLSFFSYITPRMKQLFPNINWHKAKGLNFHFAKPEFKTKGGIVVRSIFTNLHKRSSNLRSMPSGNNTSPDDIILCTDSYQSLYCQLLCGLYQNDVVFRVSALFASTLIHVFKFLENHWIDLATDIRTRTINPKITSSSVRESVMKIVVKPNPEVADLIENECGKGRWEGIITRLWPNAKYINAVVTGSMSQYIPLLNYYTNNLPIVSDHYGSSECFLGLNLDPLCNPDEVSYTLIPTMAYFEFLPIDMLNPKGEVNQRLVDLVDVKLGHEYELVITTF…
>CsGH3-1
MPSHVEESWLDERDKEALQHIQHITSNAGEIQRQILSEILSTNANVEYLQQHGLHASTGSSTFKKLIPLVSYEQLKPYITRIAEGDDSPILCSNPITAFFLSSGTSGGEPKLVPIYEKEFERRLSFFNYLMARTKELFPNINWHKGKAMNFHFAKPDHKTKAGILVHTVFSRLLKRSLNLKSVESGNNAIPDDILRCTNTYQSLYCQLLCGLYQNDLVFQVGAVLASGLIHVFKFLENHWVDLVSDIRRGSINNPKITDLSLRESVMKILVKPNPQLADLIETECSKGKWKGIVPKLWPNTKYIKAIATGSLSQYIPLLNYYTNNLPIFSDHYGSTECFLGLNLDPICDPNETSYTLIPTMAYFEFLPIDTTNINGEVTQELVDLVDVKLGQEYELVIT…
>CsGH3-2
MPEAPKPSTQNYNQLLQKNKAILQFIEDVTTNAALVQRQVLSQILSQNSNSEYLTLYGRPSSDTFKTSIPLVSYDQIQPFVSRIANGDFSPILCSSPISEFLTSSGTSGGERKLMPTIEEELDRRSLLYSLLMPVMTQFVPGLEKGKGMYFLFIKAEAKTPGGLLARPVLTSYYKSSHFKERPYDPYTNYTSPNEAILCPDSYQSMYAQLLCGLCHRLDVLRVGAVFASGFIRAIRFLEKHWQLLCHDIRTGTLNSQITDQAVRDAVMSSVLRGPDPELADYVHGECCKGWWQGIITRLWPNTKYVDVIVTGTMSQYITTLDYYSNGLPLVCTMYASSECYFGVNLNPLCKPSEVAYTLIPSMAYFEFLPVERSHINDDNSLNEQQLVDLTDVELGKEY…
>CsGH3-3
MLEKMEAFDGEKVIEQFEEMTRDAERVQRETLKKILEENGSAEYLQNLGLNGRTDPQSFKDCVPLVNHDDLESYIQRIADGDSSPILTGKPIKTISLSSGTTKGRPKLIPFNDELLETTMQIYRTSFAFRNKEVPLGNGKALQFIYSSKQIKTNGGLAAGTATTNVYRSAQFKSTMQAIQSQCCSPDEVIFGPDFHQSLYCHLLCGLIFRDEVESVFSTFAHSLVHSFRTFEEVWEELCSNIRDGVLSSWVTVPSIRAAMSKLLKPNPELADLIYKKCEGLSNWYGVIPELFPNAKYIYGIMTGSMEPYLKKLRHYAGHLPLMSADYGSSEGWVGANVKPMLPPEMVTFAVLPNVGYFEFIPLKESAQGLNKPIGLTEVKIGEVYEIIVTNVAGLYRYR…
>CsGH3-4
MAVHSSLSSPLGPPACERDSKPLQFIDEMTRNAHAVQHTLLSEILSRNASTEYLRRYSLDGATDPQTFKAKLPVITYEDLQPEIQRIASGDRSPILSSHPISEFLTSSGTSAGERKLMPTIKEELDRRQLLYSLLMPVMNLYVPGLDKGKGLYFLFVKSETRTPGGLLARPVLTSYYKSDHFKTRPYDPFMVYTSPNEAILCPDSFQSMYTQMLCGLLQRNQVLRLGAVFASGLLRAIRFLQLNWHDLATDIRNGTLNSRITDPSLRDCIQKILKPDAQLADFVSDECSKEEWEGIVTRIWPKTKYLDVIVTGAMAQYIPTLDFYSGGLPLACTMYASSECYFGLNLNPMCKPSEVSYTIMPNMAYFEFLPLEQNSGSDSSPKLVDLVDVEMGKEYELV…
>CsGH3-5
MPEETPQNSSFLSTTEYYKLLEKNKKTLQFIEDVTANADQVQRRVLTEILSRNAGVEYLRRHGLGGATDCKTFKNTLPLISYEDIQPDINRIANGDSSSILCSSPISEFLTSSGTSGGERKLMPTIEEELERRSSLYSLLMPVMSQFIEGLEKGKGMYFLFIKSESKTPSGLLARPVLTSYYKSPHFKNRPFDPYTNYTSPNEAILCSDSYQSMYAQLLCGLLHRTDVLRVGAVFASGFIRAIRFLEKHYTLLCHDIRTGTLNSEITDQGIRESVRKILKADGKLADFVEGECGKKCWGGIISRIWPNTKYVDVIVTGTMSQYIGTLDYYSNGLPIVCTMYASSECYFGVNLKPMCKPGEVAYTLIPTMAYFEFLPVNRSKEKELEKELVDLVDVKLGH…
>CsGH3-6
MLPNFDPNNNESGLKLLEDLTTNAKQIQEQVIQKILIQNSNTEYLKSFLHNHHSHSLDLQTFKHSVPVVNYEDIKPYIERIANGEPSHIISSQPITELLTSSGTSGGQPKMMPSTAEDLDRKTFFYNLLVPVLNKYVDGLEEGKGMYLLFIKPEMSTPSGLMARPVLTSYYKSKNFRNRPFNKYNVYTSPDETILCSDSKQSMYCQLLCGLVQRDEVLRVGAVFASAFLRAIKFLEDYWKELSDNIRKGELSQWISDPNCRASVSSVLTKSNPVLADLIDGLCGEKSWEGIIKKLWPKTKYIEVIVTGSMAQYIPTLEFYSGGLPLISTMYASSECYFGINFNPLSKPSDVSYTLLPNMAFFEFLPVEKNDGELSHCNGTTNTSVQEEFKTVDLVDVKL…
>CsGH3-7
MEGEEDIIGWFEQVSSEAALAQSRTLRKILQQNYGVEYLKKWVGDVNIHEIPDDFTLHSIFTSSIPLSSHAHFEPFLQRIADGDSSPLLTQQPITTLSLSSGTTEGRQKYVPFTPHSAQTTLLIFRLAAAYRSRVYPIRDGGKILEFIYSSKQTKTKGGITTGTATTHYYASEEFKIKQLKTKSFTCSPQEVITGCDYKQSTYCHLLLGLLYSEEVEFVTSTFAYTIVQAFNQLEESWEEMIHDLSHATLSSRIDIPEIRKAVLKVMSPKPELGWKIRRVCEELMKEGWLGLIPKLWPNCKYVYSIMTGSMQPYLKKLRHYGGGLPLVSGDYGSTESWIGVNVDPYLPPENVTFAVIPTFSYFEFIPLFKQHATTSSADTAIHDFLEGQPIALSEVKIG…
>CsGH3-8
MPDVEEKWLDEKEKEALQYIEDITTKADEIQRQILNEILSTNANVEYLQQHGLVVPTDSPTFKKLIPLVCYEQLRPYIARIADGDDSSILCSNPITEFFKSSGTSGGEHKLIPMYEQEFVRRLSFFSYIMPRMKQLFPDINWHKVKGLNFHFAKPEFKTKGGIIVRSIFTNLHKRSSNLESMPSGNNTSPDDIILCTDSYQSLYCQLLCGLYQNEVVFRVSALFASTLIHVFKFLENHWVDLATDIRTRTVNPKITNSSVRESLMKIIVKPNPEVADLIENECRKGRWEGIITRLWPNAKYINAIVTGSMSQYIPLLNYYTNNLPIVSDHYGSSECFLGLNLDPLCNHDEVSYTLIPTMAYFEFLPIDMINDPNGEVNQQLVDLVDVKLGREYELVITT…
>CsGH3-9
MAVSSSVSHAKALQFIEEITTNADSVQQKVLAEILNRNSDTEYLKRFQLSRTASRDEFKSNVRVVTYEDLQPDIQRIANGDRSPIFSSHPISEFLTSSGTSAGERKLMPTIKEEMERRQLLYSLLMPIMNKYVPGLDKGKGLYFLFVKAETKTTGGLLARPVLTSYYKSDIFKTRPYDPFNDYTSPNEAILCANSFQSMYTQMLCGLLMREQVLRVGAVFASGLLRAIHFLQHNWKQLAHDISTATLNPKITDPCLRECIVSKYLTNPNPELAELISKECSTEEWEGIITRIWPNTKYLDVIVTGAMAQYIPTLEFYSGGLPMACTMYASSECYFGVNLNPMCKPSDVTYTIMPNMCYCEFIPLDNDMSSSPTQLVDLADVEVGKEYELVITTYSGLCR…
>CsGH3-10
MAVVDNSEFSTPLGPPACEKDAKALRFIEETTTNTDSVQQRVLAEILTQNAHTEYVNRFRLNGATDRDTFKSKFPVVTYEDLQPDIQRIANGDRSPIFSSHPISEFLTSSGTSAGERKLMPTIKEEMERRQLLYSLLMPIMNLYVPGLDKGKGLYFLFVKAETKTPGGLVARPVLTSYYKSDIFKTRHYDPFNDYTSPNEAVLCADSFQSMYTQMLCGLLMRDQVLRVGAVFASGLLRAIRFLQLNWKQLAHDISTGTLNPKITDTCLRECITSKYLTNPKPELAEFISSECCTEEWEGIITRIWPNTKYLDVIVTGAMAQYIPTLEFYSGGLPMACTMYASSECYFGVNLNPMCKPSDVTYTIMPNMGYFEFLPHDSSSRAPALSRDSPPRLVDLADV…
>ChyGH3-1
MAVVDNSEFSSPLGPPACEKDAKALRFIEETTTNTDSVQQRVLAEILTQNAHTEYVNRFRLNGATDRDTFKSKFPVVTYEDLQPDIQRIANGDRTPIFSSHPISEFLTSSGTSAGERKLMPTIKEEMERRQLLYSLLMPIMNLYVPGLDKGKGLYFLFVKAETKTPGGLVARPVLTSYYKSDIFKTRPYDPFNDYTSPNEAVLCADSFQSMYTQMLCGLLMRDQVLRVGAVFASGLLRAIRFLQLNWKQLAHDISTGTLNPKITDTCLRECITSKYLTNPKPELAEFISNECCTEEWEGIITRIWPNTKYLDVIVTGAMAQYIPTLEFYSGGLPMACTMYASSECYFGVNLNPMCKPSDVTYTIMPNMGYFEFLPHDSSSRAPALSRDSPPRLVDLADV…
>ChyGH3-2
MAVSSSVSHAKALQFIEEITTNADSVQQKVLAEILNRNSDTEYLKRFRLSRTASRDEFKSNVRVVTYEDLQLDIQRIANGDRSPIFSSHPISEFLTSSGTSAGERKLMPTIKEEMERRQLLYSLLMPIMNKYVPGLDKGKGLYFLFVKAETKTPGGLLARPVLTSYYKSDIFKTRPYDPFNDYSSPNEAILCANSFQSMYTQMLCGLLMREQVLRVGAVFASGLLRAIHFLQHNWKQLAHDISTATLNPKITDSCLRECVVSKYLTNPNPELAEFISKECSTEEWEGIITRIWPNTKYLDVIVTGAMAQYIPTLEFYSGGLPMACTMYASSECYFGVNLNPMCKPSDVTYTIMPNMCYCEFIPLDNDMSSPPTQLVDLADVEVGKEYELVITTYSGLCR…
>ChyGH3-3
MPEETPQKSSFLSTTEYYKLLEKNKKTLQFIEDVTANADQVQRRVLTEILSRNAGVEYLRRHGLGGATDCKTFKNTLPLISYEDIQPDINRIANGDSSSILCSSPISEFLTSSGTSGGERKLMPTIEEELERRSSLYSLLMPVMSQFIEGLEKGKGMYFLFIKSESKTPSGLLARPVLTSYYKSPHFKNRQFDPYTNYTSPNEAILCSDSYQSMYAQLLCGLLHRTDVLRVGAVFASGFIRAIRFLEKHYTLLCHDVRTGTLNSKITDQGIRESVRKILKADGKLADFVEGECGKKCWGGIISRIWPNTKYVDVIVTGTMSQYIGTLDYYSNGLPIVCTMYASSECYFGVNLKPMCKPGEVAYTLIPTMAYFEFLPVNRSKEKELEKELVDLVDVKLGH…
>ChyGH3-4
MSSHVEESWLDERDKEALQHIQHITSNADEIQRQILSEILSTNANVEYLQQHGLDASTGSSTFKKLIPLVSYEQLKPYITRIAEGDDSPILCSNPITAFFVSSGTSGGEPKLVPIYEKEFERRLSFFNYLMARTKELFPNINWHKGKAMNFHFAKPDHKTKAGILVQTVFTRLLKTSLNLKSVESGNNAIPDDILRCTNTYQSLYCQLLCGLYQNDLVFQVGAVLASGLIHVFKFLENHWVDLVSDIRTGSINNPKITDLSLRESVMKILVKPNPQLADLIETECSKGRWKGIVPTLWPNTKYIKAIATGSLSQYIPLLNYYTNNLPIFSDHYGSTECFLGLNLDPICDPNETSYTLIPTMAYFEFLPIDTTNINGEVTQELVDLVDVKLEQEYELVIT…
>ChyGH3-5
MLEKMEAFDGEKVIEQFEEMTRDAERVQRETLKKILEENGSAEYLQNLGLNGRTDPQSFKDCVPLVNHDDLESYIQRIADGDSSPILTGKPIKTISLSSGTTKGRPKLIPFNDELLETTMQIYRTSFAFRNKEVPLGNGKALQFIYSSKQIKTNGGLAAGTATTNVYRSAQFKSTMQAIQSQCCSPDEVIFGPDFHQSLYCHLLCGLIFREEVESVFSTFAHSLVHSFRTFEEVWEELCSNIRDGVLSSWVTVPSIRAAMSKLLKPNPELADLIYKKCEGLSNWYGVIPELFPNAKYIYGIMTGSMEPYLKKLRHYAGHLPLMSADYGSSEGWVGANVNPMLPPEMVTFAVLPNIGYFEFIPLKESAQGLNKPIGLTEVKIGEVYEIIVTNVAGLYRYR…
>ChyGH3-6
MAVHSSLSSPLGPPACERDSKPLQFIDEMTRNAHAVQHTLLSEILSRNASTEYLRRYSLDGATDPQTFKAKLPVITYEDLQPEIQRIASGDRSPILSSHPISEFLTSSGTSAGERKLMPTIKEELDRRQLLYSLLMPVMNLYVPGLDKGKGLYFLFVKSETRTPGGLLARPVLTSYYKSDHFKTRPYDPFMVYTSPNEAILCPDSFQSMYTQMLCGLLQRNQVLRLGAVFASGLLRAIRFLQLNWHDLATDIRNGTLNSRITDPSLRDCIQKILKPDAQLADFVSDECSKEDWDGIVTRIWPKTKYLDVIVTGAMAQYIPTLDFYSGGLPLACTMYASSECYFGLNLNPMCKPSDVSYTIMPNMAYFEFLPLEPNSGSDSSPKLVDLVDVEMGKEYELV…
>ChyGH3-7
MPEAPKPSTQNYNQLLQKNKAILQFIEDVTTNAALVQRQVLSQILSQNSNSEYLTLYGRPSSDTFKTSIPLVSYDQIQPFVSRIANGDFSPILCSSPISEFLTSSGTSGGERKLMPTIEEELERRSLLYSLLMPVMTQFVPGLEKGKGMYFLFIKAEAKTPGGLLARPVLTSYYKSSHFMERPYDPYTNYTSPNEAILCPDSYQSMYAQLLCGLCHRLDVLRVGAVFASGFIRAIRFLEKHWQLLCHDIRTGTLNSQITDQAVRDAVMSSVLRRPDPELADYVHGECCKGWWQGIITRLWPNTKYVDVIVTGTMSQYITTLDYYSNGLPLVCTMYASSECYFGVNLNPLCKPSEVAYTLIPSMAYFEFLPVERSHNNDDNSLNEQQLVDLTDVELGKEY…
>ChyGH3-8
MLPNFDPNNNESGLKLLEDLTTNAKQIQEQVIQKILTQNSNTEYLKSFLHNHHSHSLDLKTFKHSVPVVNYEDIKPYIERIANGEPSHIISSQPITELLTSSGTSGGQPKMMPSTAEDLDRKTFFYNLLVPVLNKYVDGLEEGKGMYLLFIKPEMSTPSGLMARPVLTSYYKSKNFRNRPFNKYNVYTSPDETILCSDSKQSMYCQLLCGLVQRDEVLRVGAVFASAFLRAIKFLEDYWKELSDNIRKGELSQWISDPNCRASVSLILTKSNPVLADLIDGLCGEKSWEGIIKKLWPKTKYIEVIVTGSMAQYIPTLEFYSGGLPLISTMYASSECYFGINFNPLSKPSDVSYTLLPNMAFFEFLPVEKNDGELSHCNGTTNTSVQDEFKTVDLVDVKL…
>ChyGH3-9
MEGEEGGGKEILMKIDELCEEEEDIIGWFEQVSSEAAVAQSRTLRKILQQNYGVEYLKKWVGNVNIHEIPDDFTLQSIFTSSIPLSSHAHFEPFLQRIADGDSSPLLTQQPITTLSLSSGTTEGRQKYVPFTPHSAHTTLLIFRLAAAYRSRVYPIREGGKILEFIYSSKQTKTKGGITTGTATTHYYASEEFKIKQLKTKSFTCSPQEVISGCDYKQSTYCHLLLGLLYSEEVEFVTSTFAYTIVQAFNQLEECWEEIIHDLSHATLSSRIDIPEIRKAVLKVMSPKPELGWKIRRVCEELKKEGWLGLIPKLWPNCKYVYSIMTGSMQPYLKKLRHYGGGLPLVSGDYGSTESWIGVNVDPYLPPENVTFAVIPTFSYFEFIPLFKQHATTSSADTA…
>ChyGH3-10
MSDVAEKLLDEKEKEALQYIEDITTKADEIQRQILNEILSTNANFEYLQQHGLEVPTDSSTFKKLIPLVCYEQLRPYIARIADGDDSSILCSNPITEFFKSSGTSGGEHKLIPMYEQEFVRRLPFFSYIMPRMKQLFPNINWHKAKGLNFHFAKPEFKTKGGIIVRSIFTNLHKRSSNLESMPSGNNTSPDDIILCTDSYQSLYCQLLCGLYQNEVVFRVSALFASTLIHVFKFLENHWVDLATDIRTRTINPKITNSSVRESVMKIIVKPNPEVADLIENECRKGRWEGIITRLWSNAKYINAIVTGSMSQYIPLLNYYTNNLPIVSDHYGSSECFLGLNLDPLCNHDEVSYTLIPTMAYFEFLPIDMINPNGEVNQQLVDLVDVKLGHEYELVITTF…
>CmaGH3-3
MNGKKLEYKGEEALKEIERLTKHADEVQQNILKDILKQNGDTEYLKNYIKINEKCCSSDDIVAEFKRCVPVVTFSRIFPYIQRIANGEDSSLISGHKITELLCSSGTSNGKPKMMPSTEEDLDRRTFLYNLIMPIMNQYICDLDKGKAMFLYFVKQETSTPCGLPARTVLTSYYKSKHFKCRARDDPFNDFTSPDQTILCNDSNQSMYCQLLAALLHRRHVLRLGAVFASAFLRAISFLECNWLLLCNDIRSGQLNPIITDPSCRSAMTTLLSSPNATLADQIDGICRRESWKGILCRLWPRAKYIEAVVTGSMAQYVAALEYYSGGKLPLVCTMYASSECYFGINLKPLSKPGEVTFTLLPNMCYFELLPLGENGEVWTEAYGQDEEVPPSKLVGLVH…
>CmaGH3-10
MAVNSQLSSPLGPPASQMDAKLRFIEDITKNTDSVQERVLAEILTRNAHTEYLNRFQLNGATNRDTFKSKVPVVTYEDLQPDIERVANGDRSPIFSSHPISELLTSSGTSAGKPKLIPTIEEEMERRLLIFSLQMPIINLYVPGLDKGKGLYFLFVHAETKTPGGLVARPVLTSCYKSDLYKTRPYDPFNDYTSPIEAILCADSFQSMYTQMLCGLLMRRQVLRVGAIFASTLLRVIRFLQLNWKQLSHDISTGTLNPKITDSSLRECIITKYLTGPNTELAQFVSKECSTEDWEGIVTRIWPNTKYLDVIVSGAMGQYIPMLEFYSGSLPMVSTAYASSECSFGVNLSPMCKPTEIAYTILPNMAYFEFLPYDTSSSPILSPNSPPRLVDLADVEIGK…
>CmaGH3-9
MLEKMVEAFDGEKVIEQFEEMTRDAERVQKETLKKILEENGSAEYLQNLGLNGRTDPQSFKDCVPLVYHEDLESYIQRIADGASSPILTGKPIKTISLSSGTTQGRPKLIPFNDELLETTMQIYRTSFAFRNKEFPIRNGKALQFIYSSKQFKTKGGLAAGTATTNVYRSAKFKSTMKTIQSQCCSPDEVIFGPDFHQSLYCHLLCGLIFRDEVQFVFSTFAHSIVHAFRTFELVWEELCGDIRDGVLSSRVTALSIRTAMSKILKPNPELADLIYQKCAGLSNWYGLIPELFPNAQYIYGIMTGSMEPYLKKLRHYAGHLPLMSADYGSSEGWVGANVNPMLPPEMATFVVLPNIGYFEFIPLKENSQDQEQEGDGGAIVAKENKPVGLTEVKVGEVY…
>CmaGH3-7
MAVDSSLSSPLGPPACEKDAKALQFIEQMTRNADAVQRTVLAEILTRNASTEYLRRYFLAGATDPNTFKDKLPVITYEDLQPEIQRIASGDRSPILSSHPISEFLTSSGTSAGERKLMPTIKEELDRRQLLYSLLMPVMNLYVPGLDKGKGLYFLFVKSETRTPGGLLARPVLTSYYKSEHFKTRPYDPYMVYTSPNEAILCPDSFQSMYTQMLCGLLERHQVLRLGAVFASGLLRAIRFLQLNWSDLANDIRTGKLSSKITDPSLRDCIEKILKPDEESADFISEECSKENWEGIVTRIWPKTKYLDVIVTGAMAQYIPTLDYYSGGLPLACTMYASSECYFGLNLNPMCKPSEVSYTIMPNMAYFEFLPHEPNSGSDSAPKLVDLVDVEVGKEYELV…
>CmaGH3-8
MPEAPNAPSLVEKNSAALQFIEHITTNAAHVQRQVLSQILSRNASSEYLTLHARPSPDTFKSSIPLISYDHIQPFITRIANGDTSPILCSSPISEFLTSSGTSGGERKLMPTIHEELDRRSLLYSLLMPVMNQFIPGLEKGKGMYFLFVKAEARTPGGLLARPVLTSYYKSSHFKDRPYDPYTNYTSPNEAILCTDSYQSMYAQVLCGLCHRLDVLRVGAVFASGFIRAIRFLEKHWQLLCHDIRSGTLNSQITDQAVREAVLMSVLRRPDPELGDFIEGECCKGSWQGIITRLWPNTKYVDVIVTGAMSQYIGTLDYYSNGLPLVCSMYASSECYFGLNLNPLCSPNEVAYTLIPSMAYFEFLPLQTNHNHEHQLVDLTDVELGKEYELVVTTYAGLY…
>CmaGH3-2
QSFKDCVPLVYHEDLESYIQRIADGASSPILTGKPIKTISLSSGTTQGRPKLIPFNDELLETTMQIYRTSFAFRNKEFPIRNGKALQFIYSSKQFKTKGGLAAGTATTNVYRSAKFKSTMKTIQSQCCSPDEVIFGPDFHQSLYCHLLCGLIFRDEVQFVFSTFAHSIVHAFRTFELVWEELCGDIRDGVLSSRVTALSIRTAMSKILKPNPELADLIYQKCAGLSNWYGLIPELFPNAQYIYGIMTGSMEPYLKKLRHYAGHLPLMSADYGSSEGWVGANVNPMLPPEMATFVVLPNIGYFEFIPLKENSQDQEQEGDGGAIVAKENKPVGLTEVKVGEVYEIIVTNVAGLYRYRLGDVVKVMGFHNATPELKFMCRSNLLLSINIDKNTEKDLQLAV…
>CmaGH3-4
MPGKDEGALLQHIEEITTHADQVQRRVLTEILSRNAHVEYLQQQGLDGCMDRMAFKNIVPVVSYENLKPYIDRIANGDASPILCSEPISEFLTSSGTSGGERKLMPTTKEELKRRSFLYSLLMPVMNQFIPGLNKGKGMYFLFVKSESTTPGGLPARPVLTSYYKSSHFKDRPYDLYTDYTSPNQTILCTDSYQSMYSQFLCGLCLSQQVLRVGSVFASGFIRAIKFLETHWVLLANDIRTGTINPRISDPLVRQSVMNILKPDPVLADLIEFECSKGTWAGIITRLWPNTKYVDVIVTGTMSQYIPTLDKYSNGLPLVCTMYASSECYFGVNLNPLCNPNEVSYTLIPTMAYFEFLPLDRKMSEELVDLVDVELGKEYELIITTYSGLYRYRVGDILR…
>CmaGH3-6
KRVLAEILNRNADTEYLNRFRLNGATDQDAFKSKVPVVTYEELEADIRRIANGDRSPIFSSHPISEFLTSSGTSGGERKLMPTIKEEMERRQLLYSLLMPIMNLYVPGLDKGKGLYFLFVKAETKTPGGLVARPVLTSYYKSDIFKTRPYDPFNDYTSPNEAILCANSFQSMYTQMLCGLLMRHQVLRVGAVFASGLLRAIHFLQLNWKQLAYDISTGTLSPKITDPCLRECITSKYLTNPNPELAEFISKECSTEEWEGIVTRIWPNTKYLDVIVTGAMAQYIPTLELYSGGLPMACTMYASSECYFGLNLNPMCKPSEVTYTIMPNMGYFEFLPHHTSSPPAHSRDSPPRLVNLADVEVGKVYELVITTYSGLNRYRVGDILQVTGFHNAAPQFRFV…
>CmaGH3-5
MAVGSQLSSPLPPPPSDRDAKALRFIEEVTTNADAVQQRVLAEILSRNANTEYVNRFRLNGATDRDTYKSKIPVVTYEDLQPDIQRIANGDRSPIFSSTPISEFLTSSGTSAGERKLMPTIQEEMERRQLLYSLLMPIMNLYVPGLDKGKGLYFLFVKAETKTPGGLVARPVLTSYYKSDIFKTRPYDPFNDYTSPNEAVLCADSFQSMYTQMLCGLLMREQVLRVGAVFASGLLRAIRFLQLNWKQLAHDISTGTLNPKITDPCLRECIVSKYLTNPNPEVAEFISKECSTEEWEGIITRIWPNTKYLDVIVTGAMAQYIPTLEFYSGGLPMACTMYASSECYFGVNLKPMCKPSEVTYTIMPNMGYFEFLPHHTSSPPVLSRDSPPRLVDLADVEVG…
>CmaGH3-12
MLSSFDPNDNEGGLKLLEDLTQNARQIQEQVIEKILTQNANTEYLKSFINGCHSPDVHLFKNTVPVVNYEDIKPYIERIANGEPSNIISAQPITELLTSSGTSGGQPKMMPSTAEDLDRKTFFYNLLVPVMNKYVDGLEQGKGMYLLFIKPEISTPSGLMARPVLTSYYKSKNFRNRPFNRYNVYTSPDETILCADSRQSMYCQLLCGLVQRDEVLRVGAVFASAFLRAIKFLEDHWKEMSDNIRHGYVSDWITDPNCRASVSLLLTKPNAALADLIDSMCGEKLWEGIIKKIWPKTKYIEVIVTGSMAQYIPTLEFYSGGLPLVSTMYASSECYFGINFNPLSKPSDVSYTLLPNMAFFEFLPVEKNNGELSHCNGGSVPPADEFETVDLVDVKLGHY…
>CmaGH3-13
MGVRRQVETLKKILEENGWAEYLQNLGLNGRTDPQSFKECVPLATHDDFEAYIQRIADGDSSPVLTGKPIKSMSLRQVPIGNGKALQFIYSSKQFKTKGGLAAGTATTNVFRSPKFKSMMKSIQSQCCSPDEVIFGSDVHQSLYCHLLCGLIYRDEVELVYSSFAHSIILAFRTFEQVWEELCSNIRDGVLSSWVIDPSIRAAMSKLLKPDPELADLIYKKCAGLSNWSGLIPELFPNAKYIHGIMTGSMEPYLMKLRHYAGHLPLMSADYGSSEGWIGPNVNPLLPPELTTFAVLPNVGYFEFIPLKANAQDQEQEGAQENKPVGLTEVKIGEEYEIVVTNVAGLYRYRLGDVVKVIGFHNATPELKFVCRSNILPSINIDKISEKDLQLAVEAARNV…
>CmaGH3-17
MAHVDEISSDERDKQALQHIEDVTTLASQIQRQILTQILSTNADVEYLQQDGLHGSTKLSTFKNLIPLISYEQLRPYIDRIANGDDSPILCANPITEFFISSGTSGGELKLIPMYEEEFMRRLSFFDYVMPRMKQLFPNSLVGKGKGMHFQFAKVELKTRSGIVAHTAITSLCKRANLNNTSPKDIILCTDIITRLWPNAKYINAIVTGSMAQYLPRLNYYSNHLPIVSDHYGASECFLGLNLDPLCSPDRTSYTLIPTMAYFEFLPIDRTKSSREVSRELVDLVDVKLGHEYELVITTYAGLYRYCMVDILRVTGFKNKAPNFSFVCRKDVVLSLDIEKTDEAELHDVVQEAARLLSPFGAAIADYTSHADSSKIPGHTVLYWEIHVKGGISIPSSIY…
>CmaGH3-16
MFEEVEDMVDWFERVSSEAGVAQSRTLREILRQNCGVEYLNQWLGDVNIHQIPDDFALESLFTSLVPLSSHADFEPFLQRIADGDSSPLLTQQPIQTLSLSSGTTEGRQKYVPFTPHSAQTTLLIFRIAAAYRSRVYPTREGGRILEFIYSSKQTKTKGGITTGTATTHYYASEQFKIKQLKTKSFTCSPQEVISGGDYKQSTYCHLLLGLFFSDQVEFVTSTFAYTIVQAFNELEDCWPQICHDITHATLCSRITLPEIRKAVLNIISPNPILGAKIQAVCEELERQDWLDLVPKLWSNCKYVYSIMTGSMQPYLKKLRRYAGGLPLVSGDYGSTESWIGINVDPCLPPENVTFAVVPTFSYFEFIPLFRQHQQHDCGSSSVAAFDDFLEGQPLPLSQ…
>CmaGH3-11
MPEEAPQKSSFLSTTEYYKLLQRNKKTLQFIEDVTANAAQIQRRVLAEILSRNAHVEYLRRHGLAGATDSKTFKNTIPVISYEDIQHDINRIANGDFSPILCSSPISEFLTSSGTSGGERKLMPTIEEELERRSLLYSLLMPVMSQFMGGLEKGKGMYFLFIKSESKTPSGLLARPVLTSYYKSAHFKHRPFDPYTNYTSPNEAILCSDAYQSMYAQLLCGLHHRTDVLRVGAVFASGFIRAIRFLEKHFHLLCHDIRTGTLNPQITDQPIRESLKKTLKPDPKLADFIEGECSKKSWHGIITRIWPNTKYVDVIVTGTMSQYIPTLDYYSNGLPLVCTMYASSECYFGVNLNPICKPAEVSYTLIPTMAYFEFLPVNRNMSLTEKELQLELVDLVDVQ…
>CmaGH3-1
MLEKMVEAFDGEKVIEQFEEMTRDAERVQKETLKKILEENGSAEYLQNLGLNGRTDPQSFKDCVPLVYHEDLESYIQRIADGASSPILTGKPIKTISLSSGTTQGRPKLIPFNDELLETTMQIYRTSFAFRNK
>CmaGH3-14
MAVDSSLSSPLGPPACEKDAKALQFIEQMTRNADAVQQTVLAEILTRNAATEYLRRYSLDGTTDPHTFKGKLPVITYEDLEPDIQRIANGDRSPILSSHPISEFLTSSGTSAGERKLMPTIKEELDRRQLLYSLLMPVMNLYVPGLDKGKGLYFLFVKSETRTPGGLLARPVLTSYYKSDHFKTRPYDPFVVYTSPNEAILCPDSFQSMYTQMLCGLLQRHQVLRLGAVFASGLLRAIRFLQLNWQDLANDIRNGTLNTKITDPSLRDCIEKILKPDAELADFVSDECSKEDWEGIVTRIWPKTKYLDVIVTGAMAQYIPTLDYYSGGLPLACTMYASSECYFGLNLNPMCKPSEVSYTIMPNMAYFEFLPHEPNTESDSPPKLVDLVDVEVGKEYELV…
>CmaGH3-15
MPEAPKTATSVSPNYNLVQKNNAILQFIEDVTTNADLVQRQVLSQILSRNATSEYLSLHGRPSPDTFKSSIPLVSYDHIQPFISRIANGDTSPILCSSPISEFLTSSGTSGGERKLMPTIEEELERRSLLYSLLMPIMTQFVPGLEKGKGMYFLFVKAEARTPGGLLARPVLTSYYKSSHFKNRPYDPYTNYTSPNEAILCPDAYQSIYAQLLCGLCYRLDVLRVGAVFASGFIRAIRFLEKHWQLLCHDIRTGTLNSQITDQAVRDAVMLVLRRPDPELADFIHEQCCKGFWKGIITRLWPNTKYLDVIVTGTMSQYIGTLDYYSNGLPLVCTMYASSECYFGVNLNPLCKPSEVAYTLIPSMAYFEFLPVQRTSNNDESLDDQQLVDLTDVELGKEY…
>AtGH3-19
MSLCSDLTEKLDEEILEDLTSNVKQIQDNVLEEILTLNANTEYLRRFLHGSSSKELFKKNVPVVTYEDVKPFIDRVTNGEPSDIISGNPITGFLLSSGTSGGKQKMFPRNNKYLENIKFIFYYRSLVISKHIDGLEHGKGMVFNFCTSENTTPSGLPSSAASTSFFKSDYFKNRPSYWHWSYTSPDEVILCSDTKQTLYCHLLCGLVQRDDVVKVGAAFVTILVRAINLLENSWKEICTNIRFGHLSEWITDISCRDSVSKILGEPNPELADLIENECNNKSWEGIVPRLWPKAKFIECIATGQMAQHIPTLEFYSNKLPSISSSYVSSETMFGINMSPLCKPENVSYTFLPNLSYFEFLLVDAGDKTEIVDLVDVKLGCYYEPLVTNHSGLHRYKMGD…
>AtGH3-4
MMNPSLNLMDLEELTSNAKQIQEDVLEEILTLNANTEYLHRFLHGSSDKVLFKKNVPVVTYDDVKPYIERVANGEPSDVISGGPITMFLRSTGTSGGKQKVFPVNDKYIEKLGYVIALRSLAMSKHFDSGGEQGKAMEFHCTKPPSATPSGLPRDEVVRVGAAFAFVLVRAIDFLEKHWKELCSNIRSGHVSEWITDLEGRNAVSTILRGPDSILADVIEQECSHKSWEGIITRLWPKAKYIDCIITGQMSQYIPMLEFYSNKLPIVSTTYGSSESTFGMNVDPLCKPQDTSYTCAPNISYFEFLPVDHKGDMASIVDLVDVKLGCYYEPVVTNYFGLHRYLIGDILQVTGFYNNTPQFRFVHRKNVVLSVRSETTTEEDILKALNHVGLVLESSDLML…
>AtGH3-8
MTVDSALRSPMMHSPSTKDVKALRFIEEMTRNVDFVQKKVIREILSRNSDTEYLKRFGLKGFTDRKTFKTKVPVVIYDDLKPEIQRIANGDRSMILSSYPITEFLTSSGTSAGERKLMPTIDEDMDRRQLLYSLLMPVMNLYVPGLDKGKALYFLFVKTESKTPGGLPARPVLTSYYKSEQFKRRPNDPYNVYTSPNEAILCPDSSQSMYTQMLCGLLMRHEVLRLGAVFASGLLRAIGFLQTNWKELADDISTGTLSSRISDPAIKESMSKILTKPDQELADFITSVCGQDNSWEGIITKIWPNTKYLDVIVTGAMAQYIPMLEYYSGGLPMACTMYASSESYFGINLKPMCKPSEVSYTIMPNMAYFEFLPHHEVPTEKSELVELADVEVGKEYELV…
>AtGH3-18
MTPFICTERERDGSDPIHCSQRKDNRKAAIMLPKFDPTNPLATMSVLEDVTTNVKKIQDSLLEAILSRNSQTEYLRGFLTGQLDKQSFKKNVPIVTYEDIKPHIDRIANGEPSDLICDRPISLLLATTGTSGGIPKLIPLTAEELEQRILFGFLYVPLVFKHIEGLTQGKSLMFYFVTRESETVSGLMVRFMITCVLKSVNPTNSFLWDRVQISPHAIAICEDTNQGMYCQLLCGLLQREHVARLGAPYASSFLKVIKFLEDHWPELCSNIRTGRLSDWITDAQCVSGIGNFLTAPDPDLANLIEQECSKTSWEAILSRIWPKAKCIEAVITGTMAQYIPLLEFYGGGLPLVSSWYGSSECFIGINLNPLSKPSDVSYTIIPSMGYFEFIEVVKDRQEA…
>AtGH3-20
MPEAPKIAALEVSDESLAEKNKNKLQFIEDVTTNADDVQRRVLEEILSRNADVEYLKRHGLEGRTDRETFKHIMPVVTYEDIQPEINRIANGDKSQVLCSNPISEFLTSSGTSGGERKLMPTIEEELDRRSLLYSLLMPVMDQFVPGLDKGKGMYFLFIKSESKTPGGLPARPVLTSYYKSSHFKNRPYDPYTNYTSPNQTILCSDSYQSMYSQMLCGLCQHKEVLRVGAVFASGFIRAIKFLEKHWPELARDIRTGTLSSEITDSSVREAVGEILKPDPKLADFVESECRKTSWQGIITRLWPNTKYVDVIVTGTMSQYIPTLDYYSNGLPLVCTMYASSECYFGVNLRPLCKPSEVSYTLIPNMAYFEFLPVHRNSGVTSSISLPKALTEKEQQELV…
>AtGH3-3
MSLSVELKDLEVLTTNAKQIQDDVLKEILTLNANTEYLKRFLDGSSDKELFKKNVPVVSYNDVKPYIERVANGEPSDVISGGTITRFVQSTGTSGGIHKIFPVNDKYIENLGYLLAVSSLITSNDKVDEKGKKMAFLYNRLESKTPSGLALSSSFTSYFMSDYFKNRSSKCNSEYTSPDQVILCPDNNQSVYCHLLCGLSQREKVVGVSATFAHALIKAINALQIYWKELSSNIRSGHVSEWITDLDCKNAVSAILGGPDPELADVIEQECSHKSWEGIITRLWPKAKFIECIVTGQMAQYIPTLDFYSNKLPIVSMVYGSSESIFGVNVDPLSKPQDVSYTFLPNISYFEFLPIDHEEDMNTIVDLVGVKLGCYYETVVTSYFGLHRYLIGDILQVTG…
>AtGH3-15
MLPKFDLTDPKASLSLLEDVTTNVTQIQDSILEAVLSRNAHTEYLKGFLNGQVDKQTFKKNVPIVTYEDIKPYINRIANGEASDLICDRPISLLVMSSGTTAGIQNLIPLTTEDGEQRIMFGSLYRSLLYKYVEGIREGKSLTFYFVNPERETASGILIRTMITCILKSVNKTNSSLWDRLQISPHEISTCEDTTQSMYCQLLCGLLQRDNVARLGAPFASVFIRVIKYLEGHWQELCSNIRTGRLSDWITDPQCVSGISKFLTAPNPDLASLIEQECSKTSWEAIVKRLWPKAKCVEAVVTGSMAQYIPLLEFYGGGLPLISSWYGSSECFMGVNVNPLCKPSDVSYTIIPSMAYFEFLEVKKDQQEAGLDPIENHVVVDLVDVKIGHDYEPVVTTFS…
>AtGH3-2
MIPSYDPNDTEAGLKLLEDLTTNAEAIQQQVLHQILSQNSGTQYLRAFLDGEADKNQQSFKNKVPVVNYDDVKPFIQRIADGESSDIVSAQPITELLTSSGTSAGKPKLMPSTAEELERKTFFYSMLVPIMNKYVDGLDEGKGMYLLFIKPEIKTPSGLMARPVLTSYYKSQHFRNRPFNKYNVYTSPDQTILCQDSKQSMYCQLLCGLVQRSHVLRVGAVFASAFLRAVKFLEDHYKELCADIRTGTVTSWITDSSCRDSVLSILNGPNQELADEIESECAEKSWEGILRRIWPKAKYVEVIVTGSMAQYIPTLEFYSGGLPLVSTMYASSECYFGINLNPLCDPADVSYTLLPNMAYFEFLPVDDKSHEEIHFATHSNTDDDDDALKEDLIVNLVNV…
>AtGH3-14
MKPIFDINETFEKQLKDLTSNVKSIQDNLLEEIITPNTKTEYLQRFLIDRFDKELFKKNVPIVSYEDIKPYLDRVVNGESSDVISARTITGFLLSSGTSGGAQKMMPWNNKYLDNLTFIYDLRMQVITKHVKGVEEGKGMMFLFTKQESMTPSGLPARVATSSYFKSDYFKNRPSNWYYSYTSPDEVILCPNNTESLYCHLLCGLVQRDEVVRTGSIFASVMVRAIEVLKNSWEELCSNIRSGHLSNWVTDLGCQNSVSLVLGGPRPELADTIEEICNQNSWKGIVKRLWPNTKYIETVVTGSMGQYVPMLNYYCNDLPLVSTTYGSSETTFGINLDPLCKPEDVSYTFMPNMSYFEFIPMDGGDKNDVVDLEDVKLGCTYEPVVTNFAGLYRMRVGDI…
>AtGH3-7
MAVDSNLSSPLGPPACEKDAKALRFIEEMTRNADTVQENLLAEILARNADTEYLRRFNLCGATDRDTFKTKIPVITYEDLQPEIQRIADGDRSPILSAHPISEFLTSSGTSAGERKLMPTIKEELDRRQLLYSLLMPVMNLYVPGLDKGKGMYFLFVKSETKTPGGLPARPVLTSYYKSEHFRSRPYDPYNVYTSPNEAILCPDSFQSMYTQMLCGLLDRLSVLRVGAVFASGLLRAIRFLQLHWSRFAHDIELGCLDSEITDPSIRQCMSGILKPDPVLAEFIRRECKSDNWEKIITRIWPNTKYLDVIVTGAMAQYIPTLEYYSGGLPMACTMYASSECYFGLNLNPMSKPSEVSYTIMPNMAYFEFIPLGGTKAVELVDVNIGKEYELVVTTYAGL…
>AtGH3-11
METVEAGHDDVIGWFEHVSENACKVQSETLRRILELNSGVEYLRKWLGTVDVEKMDDYTLETLFTSLVPIVSHADLDPYIQRIADGETSPLLTQEPITVLSLSSGTTEGRQKYVPFTRHSAQTTLQIFRLSAAYRSRFYPIREGGRILEFIYAGKEFKTLGGLTVGTATTHYYASEEFKTKQETTKSFTCSPQEVISGGDFGQCTYCHLLLGLHYSSQVEFVASAFSYTIVQAFSFFEEIWREICADIKEGNLSSRITLPKMRKAVLALIRPNPSLASHIEEICLELETNLGWFGLISKLWPNAKFISSIMTGSMLPYLNKLRHYAGGLPLVSADYGSTESWIGVNVDPHLPPEDVSFAVIPTFSYFEFIPLYRRQNQSDICIDGDFVEDKPVPLSQVK…
>AtGH3-10
MDVMKLDHDSVLKELERITSKAAEVQDNILRGILERNKDTEYLSKYMNGSKDVLEFKRAVPIIIYKDIYPYIQRIANGEDSSLITGHSITEILCSSGTSAGEPKLMPTIPEDLDRRTFLYNLIIPIVNKYITGLDKGKAMYLNFVKAETSTPCGLPIRAVLTSYYKSKHFQCRPYDPFNDLTSPIQTILCEDSNQSMYCQLLAGLIHRHKVMRLGAVFASAFLRAISYLEKKWSQLCEDIRTGSLNPMITDPGCQMAMSCLLMSPNPELASEIEEICGRSSWKGILCQLWPKAKFIEAVVTGSMAQYIPALEFFSQGKIPLVCPMYASSETYFGVNVEPLSKPSDVVFTLLPNMCYFEFIPLGKNGTLSFDLDDDEQVPCDKVVDLVNVKLGRYYELVV…
>AtGH3-13
MAVDSPLQSRMVSATTSEKDVKALKFIEEMTRNPDSVQEKVLGEILTRNSNTEYLKRFDLDGVVDRKTFKSKVPVVTYEDLKPEIQRISNGDCSPILSSHPITEFLTSSGTSAGERKLMPTIEEDLDRRQLLYSLLMPVMNLYVPGLDKGKGLYFLFVKSESKTSGGLPARPVLTSYYKSDHFKRRPYDPYNVYTSPNEAILCSDSSQSMYAQMLCGLLMRHEVLRLGAVFASGLLRAISFLQNNWKELARDISTGTLSSRIFDPAIKNRMSKILTKPDQELAEFLVGVCSQENWEGIITKIWPNTKYLDVIVTGAMAQYIPTLEYYSGGLPMACTMYASSESYFGINLKPMCKPSEVSYTIMPNMAYFEFLPHNHDGDGAAEASLDETSLVELANVEV…
>AtGH3-6
MAVDSLLQSGMASPTTSETEVKALKFIEEITRNPDSVQEKVLGEILSRNSNTEYLKRFDLNGAVDRKSFKSKVPVVIYEDLKTDIQRISNGDRSPILSSHPITEFLTSSGTSAGERKLMPTIEEDINRRQLLGNLLMPVMNLYVPGLDKGKGLYFLFVKSESTTSGGLPARPALTSYYKSDYFRTSDSDSVYTSPKEAILCCDSSQSMYTQMLCGLLMRHEVNRLGAVFPSGLLRAISFLQNNWKELSQDISTGTLSSKIFDHAIKTRMSNILNKPDQELAEFLIGVCSQENWEGIITKIWPNTKYLDVIVTGAMAEYIPMLEYYSGGLPMASMIYASSESYFGINLNPMCKPSEVSYTIFPNMAYFEFLPHNHDGDGGVEATSLVELADVEVGKEYEL…
>AtGH3-9
MLEKVETFDMNRVIDEFDEMTRNAHQVQKQTLKEILLKNQSAIYLQNCGLNGNATDPEEAFKSMVPLVTDVELEPYIKRMVDGDTSPILTGHPVPAISLSSGTSQGRPKFIPFTDELMENTLQLFRTAFAFRNRDFPIDDNGKALQFIFSSKQYISTGGVPVGTATTNVYRNPNFKAGMKSITSPSCSPDEVIFSPDVHQALYCHLLSGILFRDQVQYVFAVFAHGLVHAFRTFEQVWEEIVTDIKDGVLSNRITVPSVRTAMSKLLTPNPELAETIRTKCMSLSNWYGLIPALFPNAKYVYGIMTGSMEPYVPKLRHYAGDLPLVSHDYGSSEGWIAANVTPRLSPEEATFAVIPNLGYFEFLPVSETGEGEEKPVGLTQVKIGEEYEVVITNYAGLY…
>AtGH3-17
MLPKFDPTNQKACLSLLEDLTTNVKQIQDSVLEAILSRNAQTEYLRGFLNGQVDKQNFKKNVPVVTYEDIRSYIDRIANGEPSDLICDRPISVLLTSSGTSGGVPKLIPLTTEDLEQRISFSSLYAPLLYKHIDGLSEGKSLIFYFVTRESKTANGLMVRTMVTSFLKSIKQTNSFLWDSLQVSPHAITTCADTTQSMYCQLLCGLLERDNVARLGAPFASSFLKVIKFLEDHWPELCSNIRTGRLSDWITDATCTSGIGKFLTAPNPELASLIEQECSKTSWEAILKRLWPKAKCIESIITGTMAQYIPLLEFYSGGLPLTSSFYGSSECFMGVNFNPLCKPSDVSYTIIPCMGYFEFLEVEKDHQEAGHDPTEKPVVVDLVDVKIGHDYEPVVTTFS…
>AtGH3-1
MSLTSDLSEKSSDKMKVLEDLTSNVTQIQDNVLEEILTLNANTNYLQKFFLGSFDKESFKKNVPVVTYEDVKPYIERVVNGEPSNVISARPITGFVLSTGTSGGAQKMMPWNEKYLDNLTFMYDLRMHIISNNVKDVEKGKAMMFYFTKLESITPSGLPARVASSSYLKSNYFKNRPSNWYYSYTSPDEVTLCPDNKQNLYCHLLCGLVQRNEVTRMGSIFASVMVRAIKFLEDSWEELCSNIRSGQLSEWITDIGCRDSVSLVLGGPHPEAADTIEQICNQKCWKGIITRLWPKAKYIETIVTGSMVQYVPTLNYYSNNMLPLISTIYASSETQFGLNLNPMCKPEDVSYTFMPNVSYFEFIPVDGDKNDVVDLADVKLGCCYEAVVTNFSGLYRIRV…
>AtGH3-16
MLPKFDPTDQKACLSLLEDVTTNVKQIQDSVLEAILSRNAHTEYLSGFLNGQADKKSFKKNVPVVTYEDIKPYIDRIANGEPSDLICDRPISVLLTSSGTSGGVPKLIPLTTEELEQRISFASLYRPLLYKYIEGIRERKSFMLYFVTRESETASGILVRTMITCVLKSVTPANSFIWDQSQISPHAITTCSDTTQSMYCQLLCGLLQRDNVGRLGAPFASSFLKIIKFLEDHWPEFCSNIRTGCLSDWITDPQCVSGIGKFLTAPNPELASLIEQECSQTSWEAIVKRLWPKAKCIEAIVTGTMAQYNPLLEFYSGGLPVISTFYGSSECFFGLNLNPLSKPNEVSYTIIPCMAYFEFLEVEKDYESGHDPAENPVVVDLVDVKIGHDYEPVVTTFAG…
>AtGH3-5
MSLRFELKDLEELTSNVKQVQDDLLEEILQINANTEYLCQFLHRSSSKELFKKNVPVVSYDDVRPYIERVANGEPSNIFTGETITNFFLSSGTSGGKQKIFPVNNKYFENMIFIHALCSSTISKYIDGIGEGKVMAFLNTRPFSKTPSGLPVAPLSTSFAMSDYFKNRPSKCYISPDEVILCVDNRQNMY
>AtGH3-12
MPEAPKKESLEVFDLTLDQKNKQKLQLIEELTSNADQVQRQVLEEILTRNADVEYLRRHDLNGRTDRETFKNIMPVITYEDIEPEINRIANGDKSPILSSKPISEFLTSSGTSGGERKLMPTIEEELDRRSLLYSLLMPVMSQFVPGLENGKGMYFLFIKSESKTPGGLPARPVLTSYYKSSHFKERPYDPYTNYTSPNETILCSDSYQSMYSQMLCGLCQHQEVLRVGAVFASGFIRAIKFLEKHWIELVRDIRTGTLSSLITDPSVREAVAKILKPSPKLADFVEFECKKSSWQGIITRLWPNTKYVDVIVTGTMSQYIPTLDYYSNGLPLVCTMYASSECYFGVNLRPLCKPSEVSYTLIPSMAYFEFLPVHRNNGVTNSINLPKALTEKEQQELV…
>OsGH3-11
MDDHNLDYKGSGALEELEMLTVNAKEAQELILTKILERNQATEYLSKFMNGSTNISAFKRHVPVVTYDKVHPYILRIATGEESSILCGEYILELLRSSGTSRGEPRLMPSILKDLDRRTYLYSLIMPIMNKYISGLGEGKAMYLLFVKAETLTDSGIPVRSVLTSYYKSPHFLHRKHDLYNNYTSPDEVILCPDSQQSMYCQLLCGLVERQHVLRIGAVFASAFLRSISFLEQHWRDLVNDI
>OsGH3-3
MPEAPTAKTAPAYGYAPGAHAEALEFIEHVTANAGQVQRRVLGEILAQNAPAEYLRRYGIPGSPDVVDAFRRLVPLVTYEGLQPDILRIANGDTSPIFSGKPISEFLTSSGTSGGERKLMPTIADEMNRRSLLYSLLMPVMSQSVSGLDKGKAMYLLFVKAESRTPGGLAARPVLTSYYRSRQFLDRPRDPYTSYTSPDEAILCVDSYQSMYAQLLCGLVHRADVLRVGAVFASGFLRAIHFLEKHWARLCHDIRTGELDPEITDRVVRDAVGRVLRADPALADAIEDECARASWEGIIRRLWPRTKYIDVIVTGTMSQYIPTLEFYGGGLPLTCTMYASSECYFGLNLNPMCKPSDVAYTLIPTMCYYEFLPVNCNNATAEASHRDLVDLVDVKLGHE…
>OsGH3-12
MLEKEGKLIMSREDEEIMAWFERTTRDAADVQRETLRRILAENAGVEYLRELGLAGLTDAGSFRARVPVVTHADLDPYIQRVADGDASPVLTAKPVTAISLSSGTTQGKRKRLLFNDDLLRSSIRFFHASYAFTNRAFPVEDGRVLQFMYGSRHETTKGGLTATTVMTNLLRSEEFTASMAARSRPRLPSCSPSEVVFSPDFDESLYCHLLCGLLLAGEVRAVSASFAHSIVVALQALERVWRELCADIRRGAASPARVTTPAVRRAVAPILAAPNPALADALERRCAALGDWSGVIPALWPNARYVQATMTGSMEHYVKKLRHYAGGVPLVSGNYASSEGVIGINAEQHAPPESVVFTVLPDAAYFEFIPLKPPCTDAAADDDNPAAAGSSCYVDADD…
>OsGH3-1
MLEKKATRSTRVDGVSGEAVIEEFERVTRDAANVQRETLRRILAENGGVEYLRGLGLAGATDPATFRARVPLATHADLEPYIDRIADGDASPVLTAKPATSISLSSGTTQGKRKYLLFNEELVKSTMQIYRISYAFRNREFPVENGKALQFIYSSRETRTKGGLTATTATTNVYRSEEFKATMRDIQSQCCSPDEVIFGPDFAQSLYCHLLAGLLAAGDVQIVSATFAHSVVLAFQTFERAWEDLCADIRRGEVSPSRVTSPAVRRAMAALLAAPNPGLADEVARKCAALSNWYGVIPALWPNARYVYGIMTGSMEHYVKKLRHYAGGLPLVAAEYGASEGWVGANVEPGTPPERATFTVLPDIAYFEFIPLKPVAGDGGYAEAEPVGLTEVAAGELYE…
>OsGH3-8
MAAKGISTIGAASRSLSSSLMAAAKEPDVENLRLIEELTSNVDAVQERVLAEILGRNADAEYLDKCGLDASDTDRATFRAKVPVASYDDLKPYVKRIANGDRSPILSTHPIIEFFTSSGTSAGERKLMPIVTDEMARREVLSSLATSVLNVYVPGLHTGKGLYFLFARSETKTPGGLTAQPALTSVYKSEHFKRAYAYTSPMAAILCEDASQSMYAQMLCGLCQRHDVLRVGAVFAAALVRAIRFLQLNWAQLAADIETGELNPRVTDPSVREAVAVILRPDAELAEFIRTESAPGATGPALSRAFGQKPSV
>OsGH3-4
PTQPPANGDRRRRRARAAAAGRRHPRRPEASARDPPRHPRRECRRRLPPPVHPLRRRRPPPPPLHRPRRGGRRIPPPRPRHLLRRLRRVHPPRRGWRRCPRRALAAPPPLLLPQLWDELAAAEADTLLGFAGGEGRHRRRDAGQLRPRQKVLFPPRPAVSKALWFLYAGEVRKTKGGYEAMAATAWGIRSSGIRGASPVMSACVSPAEVILGADHQQQMYCHLLCGLRRWDAVDCIRAPYAAALARALRLLQSKWRQLCDDLECGTVCADVVTDAAMRGAVQDGVLAGPCPELAGRVRRICERDDWRGVLRQLWPDARYISCVTTGTMEQYFPAIKHFAGEALPVLGTDYLASECAIGINLERTSPPEETTYVLLPRAAYFEFIPFDMDAAGRGAAAAE…
>OsGH3-7
MALLLPEFDPADVRAGRDLIHRLTADAAGIQRGVLREILSRNSGTEYLRRFLGGAAGDDDDVRDAFKRRVPVSGYEDVKPYVDRVASGGEPSSALLCSDPITCLSRSSGTSGGQQKLLPSTAEELDRKVFFYAVQALVRNMSLHTDHGEDDDGGGGEGMYLMFAFHGDRTLSGLPIQSALTTYYHSRQFQECDIGGFDKCTSPLEAILCPYGEQSMYCQLLCGLLHRCRVDRVGASFAAGLVRGIKFLENHWEEMCFNIRSGQLSDWITHTPLRDAVTGQYLQGSNPALADEIASECARKPWDGIVRRLWPRARYIRTIVTGSMSQYIPILEVYGGGLPLVSPIYASTECAAGINLRPLDPPSHVSYALLPNIAYFEFLEVMDENGEKVQGTTRLDDNL…
>OsGH3-2
MAPAAVAAAEAGSKAAAVAGKAVAACERDAEKLEFIEEMTRGFDAVQERVLAAILARNNGAEYLRRHGMEGRTDREAFKARVPVVTYEDLRPEIERIANGDRSNIISSHPITEFLTSSGTSAGERKLMPTIEDELDRRQMLYSLLMPVMNLYVPGLDKGKGLYFLFIKSETKTPGGLPARPVLTSYYKSDHFKHRPFDPYNVYTSPTAAILCTDAFQSMYAQMLCGLVARAEVLRVGAVFASGLLRAIRFLQLHWRELAHDIRTGTLSAKVTEPSIRDAVAEVLAAPDAELAAFVEAECGKDKWEGIITRMWPNTKYLDVIVTGAMAQYIPTLKFYSGGLPMACTMYASSECYFGLNLRPMCDPSEVSYTIMPNMGYFELMPHDPDAPPLPRDAPPPRL…
>OsGH3-9
MATPAPDVSAIGAALRSPAATVSEADVEKLRLIEELTSDVDAVQERVLSEILGRNAGAEYLTRCGHDAGDTGRATFRAKVPVVSYDDLKPYIQRVADGDCSPVLSTHPITEFLTSSGTSAGECKLILVAMDDSGRRQALHGLIGPVLKL
>OsGH3-10
MAVMTDVSTTGTALRTPAAGAVKEGDVEKLRFIDEMTTNVDAVQERVLGEILGRNAGTEYLTKCGLDGATDRAAFRAKVPVVSYDDLQPYIQRIANGDRSPILSTHPVSEFLTSSGTSAGERKLMPTIMDELDRRQLLYSLLMPVMNLYVPGLDKGKGLYFLFVKSETKTPGGLTARPVLTSYYKSDHFKNRPYDPYHNYTSPTAAILCADAFQSMYAQMVCGLCQRNDVLRLGAVFASGLLRAIRFLQLNWEQLADDIESGELTPRVTDPSVREAVAAILLPDPELAKLIRAECSKGDWAGIITRVWPNTKYLDVIVTGAMAQYIPTLEFYSGGLPMACTMYASSECYFGLNLRPMCDPSEVSYTIMPNMGYFEFLPVDETGAASGDATQLVDLARVE…
>OsGH3-6
MTICSCEETINEFEMLTRDAARVQKDTLKKILEINASAEYLQNFGLGGRTDAESYKSCIPLCVHNDIEPYIQRIVDGDTSPVVTGEPITNLSLSSGTTHGKPKFIPFNDELLETTLQIYRTSYAFRNREYPIGQGKALQFVYGSKQVITKGGILATTATTNLYRRQRYKEGMKDIQSQCCSPDEVIFGPDFHQSLYCHLLCGLIYSEEVHSVFSTFAHSLVHAFQTFEEVWEDLCTDIRDGVLSKKVTAPSIREAVSKILKPNPELADSIYKKCIGLSNWYGVIPALWPNAKYVYGIMTGSMEPYLKKLRHYAGNLPLISADYGASEGWVGSNIDPTVPPEQVTYAVLPQVGYFEFIPLEKPIGEETENSASIHYIESDPVGLTEVEVGKIYEVVITNF…
>OsGH3-13
MTSTSSENAPDHDHDHDASSPAPATATAAALPPMIPACDPHDGPACLELIEVLTTRAAAVQRRVLAEVLAMNTGTDYLRRFLGDEVVAAAGGEDELAAAFKERVPVVEYEDVKPYIERIANGAPSSLISSKPITELLTSSGTSGGQPKLMPATEEELDRKTFLYNLLVPVMNKYVEGLDEGRGMYLLFVKPEITTASGMVARPVLTSYYKSRHFRRRPDSPYTRYTSPDAAILCPDSRQSMYAQLLCGLARRGEVLRVGAVFASAFLRAVKFLEGHWRALCADIRAGRADPAVVTDAACRGAVDAVLAARADPDLADAIAAECGGASWRGIVRRLWPRTKYIDVIVTGSMAQYIPLLEFYGGGLPLVSTMYASSESYFGINLRPLDPPEEVVYTLLPNM…
>OsGH3-5
MPEAVAAAVSPAAAAATAMCAEHREKLEHIERVTRNAGQEQRRVLEEILAQNAQAEYLRRLGVPGDAPGADEAFRRLAPLVTYEDILPDVLRIANGDTSPILSGKPVSEFLTSSGTSGGERKLMPTIEEEMERRSGLYSLLMPVMSRQVPGLDKGKAMYLYFVKSEWRTPGGLPARPVLTSFYRSRYFLERPHDPYTVYTSPDEAVLCEDAYQSMYAQLICGLVHRADVLRVGAVFASGFLRAIRFLEKHWPSLCRDIRAGELDGGVTDPAVRGAVGRVLRGADPALADAIEAECARPSWQGIIRRVWPSTKYIDVIVTGAMAQYIPTLEFYGGGLPLACTMYASSECYFGLNLNPMCKPSEVAYTLIPTMCYFEFLPVNSGANDVAAPEPDHRGLVDL…
>ClaGH3-1
MNFPYKQVQQDDSSGTSIQCNPDDNLGQLLSLGLFQTNEGGQSSTAALLKTKSEVVNGNGNGSDDRLFSCNYCMRKFYSSQALGGHQNAHKRERGAAKRQQADPKMMMLSTMAVSLNYAVASLGMKPHSLPHNPTQGGIQKTPLPKTLRREEAIEMDPSWPGSFRFKRALRFIEETTIDADSVQQRVLTEILNRNADTEYLNRFRLSRTAGRDEFKSKVPVVTYEDLQPDIQRIANGDRSPIFSSHPISEFLTSSGTSAGERKLMPTIKEEMERRQLLYSLLMPIMNKYVPGLDKGKGLYFLFVKAETKTPGGLPARPVLTSYYKSDIFKTRPYDPFNDYTSPNEAILCANSFQSMYTQMLCGLLMRGQVLRVGAVFASGLLRAIHFLQLNWKQLAHDI…
>ClaGH3-2
MAVVDNSKFSSPLGPPACEKDAKALRFIEETTTNADSVQQRVLAEILTQNAHTEYVNRFRLNGATDRDTFKSKVPVVTYEDLQPDIQRIANGDRSPIFSSHPISEFLTSSGTSAGERKLMPTIKEEMERRQLLYSLLMPIMNLYVPGLDKGKGLYFLFVKAETKTPGGLVARPVLTSYYKSDIFKTRPYDPYNDYTSPNEAVLCADSFQSMYTQMLCGLLMRDQVLRVGAVFASGLLRAIRFLQLNWRQLTHDIATGTLNPKITDSCLRECITSKYLTNAHPELAEFISKECSTEEWEGIITRIWPNTKYLDVIVTGAMAQYIPTLEFYSGGLPMACTMYASSECYFGVNLKPMCKPSEVTYTIMPNMGYFEFLPHDASSRAPALSRDSPPRLIDLADV…
>ClaGH3-3
MECEEGEGGGKGLRKSDEEEVIDWFEQVSSEAGVAQSRTLRNILQQNWGVEYLKKWVGDVNIHEVADDFILQSLFTSLIPLSSHADFEPFLQRIAHGDSSPLLTQQPINTLSLSSGTTEGRQKYVPFTPHSAHTTLLIFRLAAAYRSRVYPTREGGKILEFIYSSKQTKTKGGVTTGTATTHYYASEEFKIKQVKTKSFTCSPQEVISGCDYKQSTYCHLLLGLFYSSEVEFVTSTFAYTIVQALNQLEESWEEICDDITHATLSSRIDIPEIRTAVLKVMSPNPGLGSKIGRVCQELEREDWLGLIPKLWPNCKYVYSIMTGSMQPYLKKLRHYAGGLPLVSGDYGSTESWIGVNVDPCLPPENVTFAVIPTFSYFEFIPLFKQPQQYNASTSSDTAI…
>ClaGH3-4
MLEKMEAFDGEKVIEEFEEMTRDAERVQRETLKKILEENGSAEYLQNLGLDGRTDPQSFKDCVPLVTHDDLESYIQRIADGDSSPILTGKPIKTISLSSGTTKGRPKLIPFNDELLETTMQIFRTSFAFRNKEVPIRNGKALQFIYSSKQFETDGGLAAGTATTNVYRSEKFKSTMKAIQSQCCSPDEVIFGPDFHQSLYCHLLCGLIFRDEVEFVFSTFAHSIVHSFRTFEQVWEELCSNIRDGVLSSWVSAPSIRGAMSELLKPNPELADLIYRKCAGLSNWYGLIPELFPNAKYIYGIMTGSMEPYLKKLRHYGGHLPLMSADYGSSEGWVGANVNPMLPPEMTTFAVLPNIGYFEFIPLKENAQDQHQENKPVGLTEVKIGEEYEIIVTNVAGLY…
>ClaGH3-5
MAVHSSLSSPLGPPACENDAKPLQFIDQMTRNADAVQHAVLAEILSRNASTEYLRRYSLDGATDPHTFKAKLPVITYEDLQPEIQRIASGDRSPILSSHPISEFLTSSGTSAGERKLMPTIKEELDRRQLLYSLLMPVMNLYVPGLDKGKGLYFLFVKSETRTPGGLLARPVLTSYYKSDHFKTRPYDPFMVYTSPNEAILCPDSFQSMYTQMLCGLLQRHQVLRLGAVFASGLLRAIRFLQLNWQDLATDIRNGTLNSRITDPSLRDCIEKILKPDAELADFVSDECSKEDWEGIVTRIWPKTKYLDVIVTGAMAQYIPTLDYYSGGLPLACTMYASSECYFGLNLNPMCKPSEVSYTIMPNMAYFEFLPHEPNSGNDSPPKLVDLVDVEVGKEYELV…
>ClaGH3-6
MPEEALQNSSFLSTTEYYKLLEKNKKTLQFIEDVTANADQLQRRVLTEILSRNANVEYLRRHGLRGATDRNTFKNTLPLISYEDIQPDIDRIANGDSSPILCSSPISEFLTSSGTSGGERKLMPTIEEELERRSLLYSLLMPVMSQFVGGLEKGKGMYFLFVKSESKTPSGLLARPVLTSYYKSPHFKNRPFDPYTNYTSPNEAILCSDAYQSMYSQLLCGLLHRADVLRVGAVFASGFIRAIRFLEKHFSLLCHDIRTGTLNPEITDQGIRESLRKILKPDPKLADFVEGECSKKSWEGIISRIWPNTKYVDVIVTGTMSQYIRTLDYYSNGLPIVCTMYASSECYFGVNLKPMCKPEEVAYTLIPTMAYFEFLPVNRNKGLSEKELQKELVDLVDVQ…
>ClaGH3-7
MLPKFDPNNNESGLKLLEDLTQNAKQIQEQVIGKILTQNLNTEYLKTFLNGHSPDLQSFKNSVPVVNYEDIKPYIERIANGEPSHIISSQPITELLTSSGTSGGQPKMMPSTAEDLDRKTFFYNLLVPVLNKHVSGLEEGKGMYLLFIKPEMSTPSGLMARPVLTSYYKSKNFRNRPFNKYNVYTSPDETILCSDSTQSMYCQLLCGLVQRDEVLRVGAVFASAFLRAIKFLEDYWKELSDNIRNGEVSEWITDPNCRVAVSSILTKPNAGLADLIDGMCGEKSWEGIIKKIWPKTKYIEVIVTGSMAQYIPTLEFYSGGLPLVSTMYASSECYFGINFNPLSKPCDVSYTLLPNMAFFEFLPVEKNDGELSHCNGSSVQPIDEFKTVDLVDVKLGQYY…
>ClaGH3-8
MPEAPKTTTTPNYNLAQKNKAILQFIEDVTTNAALVQRQVLSQILSLNSNSEYLTLYGRPSPDTFKTSIPLVSYDQIQPFISRIANGDFSPILCSSPISEFLTSSGTSGGERKLMPTIEEELERRSLLYSLLMPVMTQFVPGLEKGKGMYFLFVKAEAKTPGGLLARPVLTSYYKSSHFKDRPYDPYTNYTSPNEAILCPDSYQSMYAQLLCGLCHRLDVLRVGAVFASGFIRAIRFLEKHWQLLCHDIRTGTLNSQITDQAVRDAVMLVLRRPDPELADYVHGECCKGWWQGIITRLWPNTKYVDVIVTGTMSQYIGTLDYYSNGLPLVCTMYASSECYFGVNLNPLCKPSEVAYTLIPSMAYFEFLPVERNHNDDDNNSLDEQQLVDLTDVELGKEY…
>LsGH3-3
MSAEASNNLPSKDGQSILQHIEEITTHADEVQQRVLTEILSRNAHVEYLQRHGLNGCKDRKTFKNTIPLVSYEDLKSYIHRIAHGDASPILCSQPLSCPRPLVDSRTSGGESKLIPTTEEEQKRRSHLYFLLTPVMNQFFPGLDEGKAMFFLFVKNESKTPGGLLSRSALTSFFNNPLFKNRSYDSNNNYTSPIQTILCTDSYQSMYSQLLCGLCLSNQVVRVGSVFASAFIRTVKFLQTHWPLLANDIRTGTINNTKITDPLVRESVMNILKPDPLLADLIEFECGKESWGGTMSLYIPTLDYYTNSLPLVCSTYGSSECFFGINLNPLCNPNQVSYTLIPTMAYFEFLPLDITTTHGFSNSSPCESQQLVDLVDVQLGKEYEVVVTTYAGLYRYRVG…
>LsGH3-7
MAVHSSLSSPLGPPACENDAKPLQFIDQMTRNADAVQHTVLAEILSRNASTEYLRRYSLDGATDPHTFKSKLPVITYEDLQPEIQRIASGDRSPILSSHPISEFLTSSGTSAGERKLMPTIKEELDRRQLLYSLLMPVMNLYVPGLDKGKGLYFLFVKSETRTPGGLLARPVLTSYYKSDHFKTRPYDPFMVYTSPNEAILCPDSFQSMYTQMLCGLLQRHQVLRLGAVFASGLLRAIRFLQLNWQDLATDIRNGTLNSRITDPSLRDCIEKILKPDAELADFVSDECSKEDWEGIVTRIWPKTKYLDVIVTGAMAQYIPTLDYYSGGLPLACTMYASSECYFGLNLNPMCKPSEVSYTIMPNMAYFEFLPHEPNSVSDSPPKLVNLVDVEVGKEYELV…
>LsGH3-1
MSHVEEKWLDEKDKEALHHIEDVTSKADEIQRQILTEILSTNANVEYLQQHDLHGSTDASTFKKLIPLISYEQLRPYVVRIAQGDNSPILCSNPITEFFIRMKQLFPNINWAKGKGMNFHFVRLGLKTKAGITTASTITSLLKRSSNLKSKPIFGNNTSPDQIILCTDSYQSLYCQLLCGFYQNDVVFRIGAIFASTLIHVFKFLENNWVALANDIRTGSINNPQITNSLVRESVMKILVKPNPQLADLIENECSKGRWEGIITRLWPNTKYINAIVTGSMSQYIPLLNYYTNNLPIVSDHYGSSECFLGLNLDPLCDPNEISYTLIPTMAYFEFLPIDRTKSNGEVSQELVDLVDVKKNVVLSLNIEKTDEVELHKAVEEAGCLLKPFGATIVDYTSY…
>LsGH3-2
MSHVEEKWLDEKDKEALQHIEDVTSKADEIQRQILTEILSTNANVEYLQHHGLHGSTDASTFKKLIPIIVSYEKLRPYKLIPMYEQEFVRRLSFFNYVIPRMKQLFPNINWAEGKGMNFHFAKPQFKTKAGITVSTTITSLCKRSSNLTSKRVGNNTSPDEIIICTDSYQSLYCQLLCGLYQNDVVFRLGALFASTLIHVFKFLENNWVALANDIRTGSINNPKITNSSVRESVMKIIVKPNPQLADLIENECSKGRWEGIITRLWPNTKYINAIVTGSMSQYIPLLNYYTNNLPIVSDHYGSSECFLGLNLDPLCDPNEIFYTLIPTMAYFEFLPIDRTKSNGEVSQELVDLVDVKLEQEYELVITTFTAPKFSFICRKNVILSLNNEKTDEAELHKA…
>LsGH3-6
MPEEAPQKSSFFSTTEYYKLLEKNKKTLQFIEDVTANADQVQRRVLSEILSRNADVEYLHRHGLHGATDRTTFKNTLPLISYEDIQPDINRIANGDSSPILCSSPISEFLTSSGTSGGERKLMPTIEEELERRSLLYSLLMPVMSQFVGGLEKGKGMYFLFVKSESKTPSGLVARPVLTSYYKSPHFKHRPFDPYTNYTSPNEAILCSDAYQSMYAQLLCGLHHRAEVLRVGAVFASGFIRAIRFLEKHFSLLCHDIRTGTLNPEITDQGIRESLRKILKADPKLADFVEGECSKKSWEGIISRIWPNTKYVDVIVTGTMSQYIRTLDYYSNGLPIVCTMYASSECYFGVNLKPMCKPEEVAYTLIPTMAYFEFLPVNRNKGLSEKELQKELVDLVDVQ…
>LsGH3-11
KWLDEKDKEALQHIEDVTSKAGEIQRQILTEILSTNANVEYLQQYGVDASTDSSTFKKLIPIISYEQLRPYITRKGMNFHFAKVALKTKAGIIAGSTITSLWKRSSNLKSRPIGNNTSPDDIILCTDSYQSLYCQLLCGLYQNDVVFRVGALFASTLIHVLKFLENNWVVLANDIRTGSINNPKITNLSVRESVMRIVVKPNPEVADLIENECSKGRWEGIIKRLWPNTKYINAIVTGSMSQYIPLLNYYTNNLPIVSDHYGSSECFFGLNLDPLCNPDEISYTFIPTMAYFEFLPIDRTIPNGEVSQELVELVDVKVGQEYELVITTFAGLYRYCLGDIVRVTGFKNKAPKFSFVCRKNVVLSLDNEKTDEAEVHKAVEKAGRVLKPFGATIVDYTSY…
>LsGH3-12
MKQLLPNINWHKGKGMNFHFAKVALKTKAGIIAGSTITSLWKRSSNLKSRPIGNNTSPDDIILCTDSYQSLYCQLLCGLYQNDVVFRVGALFASTLIHVLKFLENNWVVLANDIRTGSINNPKITNLSVRESVMRIVVKPNPEVADLIENECSKGRWEGIIKRLWPNTKYINAIVTGSMSQYIPLLNYYTNNLPIVSDHYGSSECFLGLNLDPLCNPDEISYTFIPTMAYFEFLPIDRTIPNGEVSQELVELVDVKVGQEYELVITTFAGLYRYCLGDIVRVTGFKNKAPKFSFVCRKNVVLSLDNEKTDEAEVHKAVEKAGRVLKPFGATIVDYTSYADSSTIPGHYVLYCELLFDELKAQISNSIPISVYEDCCLTIENSLNPLYRLARSQEKSINP…
>LsGH3-13
MEGEEGGGKELMKIEELCEEEEVIDWFEQVSSEAGVAQSRTLRKILQQNCGVEYLKQWLGDVNIHEIPDDFTLQSLFTSLIPLSSHSDFEPFLQRIAHGDSSPLLTQQPINTLSLSSGTTEGRQKYVPFTRHSAQTTLLIFRLAAAYRSRVYPTREGGKILEFIYSSKQTKTKGGITTGTATTHYYASEEFKIKQVKTKSFTCSPQEVISGCDYKQSTYCHLLLGLFYSEEVEFVTSTFAYTIVQALNQLEESWEEMCEDITNATLSSRIDIPKMRKGVLKVMSGNPGLGWKIGRVCEELKREDWLGLIPKLWPNCKYVYSIMTGSMQPYLKKLRHYAGGLPLVSGDYGSTESWIGVNVDPYLPPENVTFAVIPTFSYFEFIPLFKQQQQHYDSTSSDN…
>LsGH3-8
MPEAPKPSIPNYNLAQKNKAILQFIEDVTTNAALVQRQVLSQILSRNSNSEYLTLYGRPSPDTFKTSIPLVSYDQIQPFVSRIANGDFSPILCSSPISEFLTSSGTSGGERKLMPTIEEELERRSLLYSLLMPVMTQFVPGLEKGKGMYFLFVKAEAKTPGGLLARPVLTSYYKSSHFKDRPYDPYTNYTSPNEAILCPDSYQSMYAQLLCGLCHRLDVLRVGAVFASGFIRAIRFLEKHWQLLCHDIRTGTLNSQITDQAVRDAVMLVLRRPDPELADYVHGECCKGWWQGIITRLWPNTKYVDVIVTGTMSQYIGTLDYYSNGLPLVCTMYASSECYFGVNLNPLCKPSEVAYTLIPSMAYFEFLPVERDHNNDDNSLDEQQLVDLTDVELGKEYEL…
>LsGH3-4
MVYHIYIYSLKFLKIVFKRKSDLTMTCSRAVNSGGVGGKGKQKITPQLWPPPPPLPFTNWLLPPAAVVVSSKHGPHSKTKPLFDLARTCGPSLVVPFLDMPMCLGPTCSFSTQHLPSPNIYIFLSLDDVDFDVSSTLSSPLGPPACEKDAKALRFIEETTTNADSVQQRVLAEILTQNAHTEYVNRFRLNGATDRDTFKSKVPVVTYEDLQPDIQRIANGDRSPIFSSHPISEFLTSSGTSAGERKLMPTIREEMERRQLLYSLLMPIMNLYVPGLDKGKGLYFLFVKAETKTPGGLVARPVLTSYYKSDIFKTRPYDPYNDYTSPNEAVLCADSFQSMYTQMLCGLLMRDQVLRVGAVFASGLLRAIRFLQLNWKQLAHDISTGTLNPKITDSCLREC…
>LsGH3-5
MAVVSSPSHAKALRFIEDTTTDADSVQQRVLAEILSRNADTVYLKRFRLSRTAGRDEFKSNVPVVTYEDLQPDIQRIANGDRSPIFSSHPISEFLTSSGTSAGERKLMPTIKEEMERRQLLYSLLMPVMNKYVPGLDKGKGLYFLFVKAETKTPGGLPARPVLTSYYKSDIFKTRPYDPFNDYTSPNEAILCANSFQSMYTQMLCGLLMRDQVLRVGAVFASGLLRAIHFLQLNWKQLAHDISTGTLNPKITDSCLRECITSKYLTKPNPELAEFISKECSTEEWEGIITRIWPNTKYLDVIVTGAMAQYIPTLEFYSGGLPMACTMYASSECYFGVNLNPMCKPSEVTYTIMPNMGYFEFLPHDMSSPPTLSRDSPPRLVDLANVEVGKEYELVITTY…
>LsGH3-9
MLEKMEAFDGEKVIEQFEEMTRDAERVQRETLKKILEENGSAEYLQNLGLNGRTDPQSFKDCVPLVTHDDLEPYIQIIADGASSPILTGKPIKTISLSSGTTKGRPKLIPFNDELLETTMQIYRTSFAFRNKEVPIRNGKALQFIYSSKQFQTNGGLAAGTATTNVYRSEKFKSTMKAIQSQCCSPDEVIFGPDFHQSLYCHLLCGLIFRDEVEFVFSTFAHSIVHSFRTFEQVWEELCSNIRDGVLSSWVTAPSIRAAMSKLLKPNPELADLIYRKCAGLSNWYGLIPELFPNAKYIYGIMTGSMEPYLKKLRHYGGHLPLMSADYGSSEGWVGANVNPMFPPEMTTFAVLPNIGYFEFIPLKENAQDQHQENKPVGLTEVKIGEEYEIIVTNVAGLY…
>LsGH3-10
MLPKFDPNNNESGLKLLEDLTQNAKQIQEQVIEKILTQNFNTEYLKTFLNGQSPDLQSFKNSVPVVNYEDIKPYIERIANGEPSHIISSQPITELLTSSGTSGGQPKMMPSTAEDLDRKTFFYNLLVPVLNKYVDGLEEGKGMYLLFIKPEMSTPCGLMARPVLTSYYKSKNFRNRPFNRYNVYTSPDETILCSDSKQSMYCQLLCGLLQRDEVLRVGAVFASAFLRAIKFLEDYWKELSDNIRNGEVSEWITDSNCRASVSLILTKPNAALADLIDGMCDEKSWEGIIKKIWPKTKYIEVIVTGSMAQYIPTLEFYSGGLPLVSTMYASSECYFGINFNPLSKPCDVSYTLLPNMAFFEFLPVEKNDGELSHCNGSSVQSIDEFKTVDLVDVKLGQYY…
