# Supplementary material for: Evolutionary Analysis of the Melon (Cucumis melo L.) GH3 Gene Family and Identification of GH3 Genes Related to Fruit Growth and Development
Source: Plants (Basel). 2023 Mar 20;12(6):1382. doi: 10.3390/plants12061382 (PMC10053650; doi:10.3390/plants12061382)
Supplement: Supplementary file 1 [file plants-12-01382-s001.zip › Supplementary Files/Table S2.xls]

## Sheet: Sheet1
Table S2. Ka/Ks ratios of repeated GH3 genes
Sequence	Ka	Ks	Ka/Ks	P-Value(Fisher)
CmGH3-1 & ChyGH3-6	0.0859595	0.543507	0.158157	6.543e-06
CmGH3-1 & CsGH3-4	0.121582	0.524226	0.231927	6.712e-05
CmGH3-1 & ChyGH3-1	0.0626005	0.645724	0.0969462	3.01771e-102
CmGH3-1 & CsGH3-10	0.162478	1.27191	0.127743	4.20995e-190
CmGH3-1 & CmGH3-8	0.977364	1.08859	0.897826	1.263e-05
CmGH3-1 & CsGH3-9	0.44958	0.663327	0.677765	9.872e-05
CmGH3-1 & CmGH3-7	0.485202	0.644046	0.753365	6.721e-05
CmGH3-2 & ChyGH3-3	0.426221	0.765544	0.556755	6.552e-05
CmGH3-2 & CsGH3-5	0.526098	1.39173	0.378017	4.20995e-190
CmGH3-2 & ChyGH3-7	1.34098	1.20841	1.10971	0.00098261
CmGH3-2 & CmGH3-5	0.81958	0.343527	2.38578	5.542e-05
CmGH3-2 & CsGH3-2	0.855202	0.324246	2.63751	0.0001443
CmGH3-3 & ChyGH3-4	0.79622	0.445744	1.78627	7.763e-05
CmGH3-3 & CsGH3-1	0.896098	1.07193	0.835967	0.00077981
CmGH3-4 & CsGH3-3	1.71098	0.88861	1.92546	0.00055432
CmGH3-4 & ChyGH3-5	0.298229	1.20891	0.246694	9.812e-05
CmGH3-5 & ChyGH3-7	0.333852	1.18963	0.280636	0.0004432
CmGH3-5 & CsGH3-2	0.274871	1.31112	0.209645	0.0005271
CmGH3-5 & CmGH3-2	0.374748	1.93731	0.193437	2.212e-05
CmGH3-5 & CsGH3-5	1.18963	1.75399	0.678244	0.000886149
CmGH3-5 & ChyGH3-3	0.687109	0.766137	0.896849	0.00076542
CmGH3-6 & ChyGH3-8	0.687109	0.766137	0.896849	0.00033467
CmGH3-6 & CsGH3-6	0.722732	0.746856	0.967699	8.852e-05
CmGH3-7 & ChyGH3-2	0.66375	0.868354	0.764378	1.222e-05
CmGH3-7 & CsGH3-9	0.763628	1.49454	0.510945	2.228e-05
CmGH3-7 & ChyGH3-1	1.57851	1.31122	1.20385	0.0005688
CmGH3-7 & CmGH3-8	0.301217	0.130475	2.30862	0.0007654
CmGH3-7 & CsGH3-10	0.584159	1.17577	0.496831	0.00044122
CmGH3-7 & CsGH3-4	0.619782	1.15649	0.535917	5.911e-05
CmGH3-7 & ChyGH3-6	0.560801	1.27799	0.438815	3.351e-05
CmGH3-7 & CmGH3-1	0.660678	1.90417	0.346963	0.0006781
CmGH3-8 & ChyGH3-1	1.47556	1.72085	0.857461	0.0004421
CmGH3-8 & CsGH3-10	0.195949	0.942217	0.207966	0.0004512
CmGH3-8 & ChyGH3-2	0.231572	0.922936	0.250908	0.0005671
CmGH3-8 & CsGH3-9	0.172591	1.04443	0.165248	0.0006629
CmGH3-8 & CmGH3-7	0.272468	1.67062	0.163094	0.0002556
CmGH3-8 & CsGH3-4	1.08735	1.4873	0.731093	0.0002554
CmGH3-8 & ChyGH3-6	0.629169	0.731237	0.860418	0.0009887
CmGH3-8 & CmGH3-1	0.664792	0.711956	0.933754	5.571e-05
CmGH3-9 & ChyGH3-9	0.605811	0.833454	0.726867	3.01771e-102
CmGH3-9 & CsGH3-7	0.705688	1.45964	0.483467	0.0007712
CmGH3-10 & ChyGH3-10	1.52057	1.27632	1.19137	0.0009811
CmGH3-10 & CsGH3-8	0.376359	1.05521	0.356669	0.0006541
CmGH3-2 & AtGH3-12	0.411982	1.03593	0.397694	0.0003225
CmGH3-5 & AtGH3-12	0.353	1.15742	0.304988	0.0007765
CmGH3-2 & AtGH3-20	0.452878	1.78361	0.253911	4.20995e-190
CmGH3-5 & AtGH3-20	1.26776	1.60029	0.792209	0.0006543
CmGH3-1 & AtGH3-7	0.284189	0.234307	1.21289	5.421e-05
CmGH3-7 & AtGH3-7	0.319812	0.215026	1.48732	0.0006332
CmGH3-8 & AtGH3-7	0.26083	0.336524	0.775073	3.378e-05
CmGH3-1 & ClaGH3-1	0.360708	0.96271	0.37468	6.621e-05
CmGH3-7 & ClaGH3-1	1.17559	0.77939	1.50835	5.599e-05
CmGH3-8 & ClaGH3-1	0.40806	0.386207	1.05658	0.0008552
CmGH3-1 & ClaGH3-2	0.443682	0.366926	1.20919	0.0002232
CmGH3-7 & ClaGH3-2	0.384701	0.488424	0.787636	0.0006532
CmGH3-8 & ClaGH3-2	0.484578	1.11461	0.434751	0.0004439
CmGH3-9 & ClaGH3-3	1.29946	0.93129	1.39534	2.24e-05
CmGH3-4 & ClaGH3-4	0.384159	0.986707	0.389335	0.0003387
CmGH3-1 & ClaGH3-5	0.419782	0.967426	0.433916	0.0002653
CmGH3-7 & ClaGH3-5	0.360801	1.08892	0.331337	3.01771e-102
CmGH3-8 & ClaGH3-5	0.460678	1.71511	0.2686	7.653e-05
CmGH3-2 & ClaGH3-6	1.27556	1.53179	0.832728	0.0001442
CmGH3-5 & ClaGH3-6	1.16492	1.64069	0.710021	0.00076555
CmGH3-6 & ClaGH3-7	0.46356	0.766607	0.60469	4.422e-05
CmGH3-2 & ClaGH3-8	0.499182	0.747326	0.667957	3.321e-05
CmGH3-5 & ClaGH3-8	0.4402	0.868824	0.506662	3.552e-05
CmGH3-4 & CmaGH3-1	0.540078	1.49501	0.361254	4.20995e-190
CmGH3-7 & CmaGH3-10	1.35496	1.31169	1.03299	5.888e-05
CmGH3-8 & CmaGH3-10	0.284859	0.208707	1.36488	3.772e-05
CmGH3-2 & CmaGH3-11	0.320482	0.189426	1.69186	4.332e-05
CmGH3-5 & CmaGH3-11	0.261501	0.310924	0.841043	0.0005113
CmGH3-6 & CmaGH3-12	0.361378	0.93711	0.38563	3.997e-05
CmGH3-1 & CmaGH3-14	1.17626	0.75379	1.56047	3.211e-05
CmGH3-7 & CmaGH3-14	0.37466	0.931307	0.402294	6.339e-05
CmGH3-8 & CmaGH3-14	0.410282	0.912026	0.449858	0.0006533
CmGH3-5 & CmaGH3-15	0.351301	1.03352	0.339906	0.0007332
CmGH3-9 & CmaGH3-16	0.451178	1.65971	0.271841	5.322e-05
CmGH3-4 & CmaGH3-2	1.26606	1.47639	0.85754	0.00027751
CmGH3-1 & CmaGH3-5	0.636259	0.990407	0.642422	0.0006624
CmGH3-7 & CmaGH3-5	0.671882	0.971126	0.691859	0.0007122
CmGH3-8 & CmaGH3-5	0.612901	1.09262	0.560944	0.00033321
CmGH3-1 & CmaGH3-6	0.712778	1.71881	0.414693	0.00087132
CmGH3-7 & CmaGH3-6	1.52766	1.53549	0.994903	0.00097635
CmGH3-8 & CmaGH3-6	0.507159	0.660407	0.76795	8.867e-05
CmGH3-1 & CmaGH3-7	0.542782	0.641126	0.846607	0.00043325
CmGH3-7 & CmaGH3-7	0.483801	0.762624	0.634389	0.00065532
CmGH3-8 & CmaGH3-7	0.583678	1.38881	0.420272	0.00077632
CmGH3-2 & CmaGH3-8	1.39856	1.20549	1.16016	7.618e-05
CmGH3-5 & CmaGH3-8	0.26356	0.900207	0.292777	5.8832e-05
CmGH3-4 & CmaGH3-9	0.299182	0.880926	0.339622	9.323e-05
CmGH3-6 & LsGH3-10	0.240201	1.00242	0.23962	7.753e-05
CmGH3-10 & LsGH3-12	0.340078	1.62861	0.208815	0.0006688
CmGH3-9 & LsGH3-13	1.15496	1.44529	0.799123	0.00033892
CmGH3-1 & LsGH3-4	0.37656	0.344907	1.09177	0.00032333
CmGH3-7 & LsGH3-4	0.412182	0.325626	1.26581	3.3997e-05
CmGH3-8 & LsGH3-4	0.353201	0.447124	0.789939	7.761e-05
CmGH3-1 & LsGH3-5	0.453078	1.07331	0.422132	3.338e-05
CmGH3-7 & LsGH3-5	1.26796	0.88999	1.42469	0.00073632
CmGH3-8 & LsGH3-5	0.28416	0.270007	1.05242	0.00063637
CmGH3-2 & LsGH3-6	0.319782	0.250726	1.27542	0.00098323
CmGH3-5 & LsGH3-6	0.28416	0.270007	1.05242	0.00098332
CmGH3-1 & LsGH3-7	0.319782	0.250726	1.27542	0.00036632
CmGH3-7 & LsGH3-7	0.268359	0.834307	0.321656	0.00063632
CmGH3-8 & LsGH3-7	0.412182	0.325626	1.26581	0.00033321
CmGH3-2 & LsGH3-8	0.353201	0.447124	0.789939	7.32e-06
CmGH3-5 & LsGH3-8	0.453078	1.07331	0.422132	0.00088875
CmGH3-4 & LsGH3-9	1.26796	0.88999	1.42469	0.00056149
