# Supplementary material for: Evolutionary Analysis of the Melon (Cucumis melo L.) GH3 Gene Family and Identification of GH3 Genes Related to Fruit Growth and Development
Source: Plants (Basel). 2023 Mar 20;12(6):1382. doi: 10.3390/plants12061382 (PMC10053650; doi:10.3390/plants12061382)
Supplement: Supplementary file 1 [file plants-12-01382-s001.zip › Supplementary Files/Table S3.xls]

## Sheet: Sheet1
Table S3 cis-acting elements analysis of GH3 family members in melon
Gene	start	end	Cis-acting elements
CmGH3-1	35	65	auxin-responsive element
CmGH3-1	1074	1104	gibberellin-responsive element
CmGH3-1	395	425	light-responsive element
CmGH3-1	127	157	light-responsive element
CmGH3-2	204	234	auxin-responsive element
CmGH3-2	900	930	defense and stress-responsive element
CmGH3-2	187	217	abscisic acid-responsive element
CmGH3-2	186	216	light-responsive element
CmGH3-2	477	507	MeJA-responsive element
CmGH3-2	477	507	MeJA-responsive element
CmGH3-2	31	61	light-responsive element
CmGH3-2	448	478	light-responsive element
CmGH3-2	176	206	light-responsive element
CmGH3-3	269	299	auxin-responsive element
CmGH3-3	460	490	auxin-responsive element
CmGH3-3	1294	1324	auxin-responsive element
CmGH3-3	681	711	defense and stress-responsive element
CmGH3-3	1251	1281	abscisic acid-responsive element
CmGH3-3	317	347	light-responsive element
CmGH3-3	1251	1281	light-responsive element
CmGH3-3	580	610	gibberellin-responsive element
CmGH3-3	112	142	light-responsive element
CmGH3-3	1459	1489	light-responsive element
CmGH3-3	250	280	light-responsive element
CmGH3-3	1250	1280	light-responsive element
CmGH3-3	978	1008	light-responsive element
CmGH3-4	566	596	auxin-responsive element
CmGH3-4	1046	1076	abscisic acid-responsive element
CmGH3-4	674	704	MeJA-responsive element
CmGH3-4	674	704	MeJA-responsive element
CmGH3-4	325	355	gibberellin-responsive element
CmGH3-4	82	112	gibberellin-responsive element
CmGH3-4	237	267	light-responsive element
CmGH3-4	443	473	MYB-responsive element
CmGH3-4	34	64	light-responsive element
CmGH3-4	941	971	light-responsive element
CmGH3-4	901	931	light-responsive element
CmGH3-5	194	224	auxin-responsive element
CmGH3-5	695	725	auxin-responsive element
CmGH3-5	71	101	auxin-responsive element
CmGH3-5	358	388	auxin-responsive element
CmGH3-5	75	105	defense and stress-responsive element
CmGH3-5	1198	1228	abscisic acid-responsive element
CmGH3-5	1199	1229	abscisic acid-responsive element
CmGH3-5	1198	1228	light-responsive element
CmGH3-5	1197	1227	light-responsive element
CmGH3-5	1198	1228	light-responsive element
CmGH3-5	-7	23	gibberellin-responsive element
CmGH3-5	649	679	gibberellin-responsive element
CmGH3-5	1465	1495	gibberellin-responsive element
CmGH3-5	115	145	gibberellin-responsive element
CmGH3-5	811	841	MYB-responsive element
CmGH3-5	787	817	MYB-responsive element
CmGH3-5	700	730	light-responsive element
CmGH3-5	1461	1491	light-responsive element
CmGH3-5	1061	1091	light-responsive element
CmGH3-5	397	427	light-responsive element
CmGH3-5	1158	1188	light-responsive element
CmGH3-5	1203	1233	light-responsive element
CmGH3-5	1072	1102	light-responsive element
CmGH3-6	938	968	auxin-responsive element
CmGH3-6	27	57	auxin-responsive element
CmGH3-6	64	94	auxin-responsive element
CmGH3-6	1007	1037	auxin-responsive element
CmGH3-6	856	886	gibberellin-responsive element
CmGH3-6	538	568	light-responsive element
CmGH3-6	540	570	MYB-responsive element
CmGH3-6	694	724	MYB-responsive element
CmGH3-6	423	453	light-responsive element
CmGH3-6	216	246	light-responsive element
CmGH3-7	-11	19	auxin-responsive element
CmGH3-7	463	493	light-responsive element
CmGH3-7	1429	1459	abscisic acid-responsive element
CmGH3-7	953	983	light-responsive element
CmGH3-7	1387	1417	light-responsive element
CmGH3-7	1392	1422	light-responsive element
CmGH3-7	1427	1457	light-responsive element
CmGH3-7	1429	1459	light-responsive element
CmGH3-7	1161	1191	MeJA-responsive element
CmGH3-7	1161	1191	MeJA-responsive element
CmGH3-7	769	799	light-responsive element
CmGH3-7	1232	1262	light-responsive element
CmGH3-7	1083	1113	MYB-responsive element
CmGH3-7	39	69	light-responsive element
CmGH3-7	761	791	light-responsive element
CmGH3-7	1100	1130	light-responsive element
CmGH3-7	107	137	light-responsive element
CmGH3-7	759	789	light-responsive element
CmGH3-7	761	791	light-responsive element
CmGH3-7	563	593	light-responsive element
CmGH3-8	938	968	auxin-responsive element
CmGH3-8	1060	1090	auxin-responsive element
CmGH3-8	302	332	abscisic acid-responsive element
CmGH3-8	303	333	abscisic acid-responsive element
CmGH3-8	1066	1096	abscisic acid-responsive element
CmGH3-8	1422	1452	abscisic acid-responsive element
CmGH3-8	1434	1464	abscisic acid-responsive element
CmGH3-8	302	332	light-responsive element
CmGH3-8	1421	1451	light-responsive element
CmGH3-8	1433	1463	light-responsive element
CmGH3-8	302	332	light-responsive element
CmGH3-8	293	323	MeJA-responsive element
CmGH3-8	1420	1450	MeJA-responsive element
CmGH3-8	1432	1462	MeJA-responsive element
CmGH3-8	293	323	MeJA-responsive element
CmGH3-8	1420	1450	MeJA-responsive element
CmGH3-8	1432	1462	MeJA-responsive element
CmGH3-8	459	489	light-responsive element
CmGH3-8	567	597	light-responsive element
CmGH3-8	1406	1436	light-responsive element
CmGH3-8	248	278	MYB-responsive element
CmGH3-8	82	112	light-responsive element
CmGH3-9	57	87	defense and stress-responsive element
CmGH3-9	341	371	low temperature-responsive element
CmGH3-9	500	530	abscisic acid-responsive element
CmGH3-9	2	32	light-responsive element
CmGH3-9	499	529	light-responsive element
CmGH3-9	219	249	MeJA-responsive element
CmGH3-9	270	300	MeJA-responsive element
CmGH3-9	219	249	MeJA-responsive element
CmGH3-9	270	300	MeJA-responsive element
CmGH3-9	688	718	light-responsive element
CmGH3-9	105	135	light-responsive element
CmGH3-9	723	753	light-responsive element
CmGH3-9	692	722	light-responsive element
CmGH3-10	1397	1427	auxin-responsive element
CmGH3-10	1376	1406	auxin-responsive element
CmGH3-10	104	134	defense and stress-responsive element
CmGH3-10	703	733	defense and stress-responsive element
CmGH3-10	1153	1183	abscisic acid-responsive element
CmGH3-10	1152	1182	light-responsive element
CmGH3-10	1367	1397	MeJA-responsive element
CmGH3-10	1367	1397	MeJA-responsive element
CmGH3-10	177	207	light-responsive element
CmGH3-10	1028	1058	light-responsive element
CmGH3-10	1303	1333	light-responsive element
