# Supplementary material for: Evolutionary Analysis of the Melon (Cucumis melo L.) GH3 Gene Family and Identification of GH3 Genes Related to Fruit Growth and Development
Source: Plants (Basel). 2023 Mar 20;12(6):1382. doi: 10.3390/plants12061382 (PMC10053650; doi:10.3390/plants12061382)
Supplement: Supplementary file 1 [file plants-12-01382-s001.zip › Supplementary Files/Table S4.xls]

## Sheet: Sheet1
Table S4. All primers used in this study
gene_name	Gene id	amplicon size	primers efficiency	F	R
actin7	XM_008449644.2	150	1.005	TGCCCAGAAGTTCTATTCCAGC	CATAGTTGAACCACCACTGAGGAC
CmGH3-1	MELO3C027346.2	133	0.998	CGCCCCATCTTACTCATT	TAGCGTCGGTTTCACAGG
CmGH3-2	MELO3C018166.2	98	1.053	CTCTGAACTCGGAGATTACG	ACATTCCCCTTCCACAAA
CmGH3-3	MELO3C008672.2	113	0.941	TTCTTCCCTACACCTTGCT	AGTGCTTCATAATCTTTCTCATC
CmGH3-4	MELO3C006046.2	111	0.978	TAGGAGCGGCTGTGAGTC	AGGCAGTGCTGAAATAGGA
CmGH3-5	MELO3C016616.2	141	1.032	AACCCCTGGTGGCTTGCT	ATGCTTTGATAGGAGTCGG
CmGH3-6	MELO3C017825.2	155	1.079	AACACGGAGCTTTTGATGC	AAATGGTGTTTTCTTGCTGA
CmGH3-7	MELO3C007596.2	120	0.956	AACTTGTTGACCTCGCAGAC	CGTTGTGGAACCCAGTGAC
CmGH3-8	MELO3C007597.2	121	0.983	CGACTTGTTGACCTTGCC	CGTTATGGAACCCAGTGAC
CmGH3-9	MELO3C013558.2	130	1.012	AACGAAAGGAGGCATAACA	ATAGTCACATCCCGAAATCA
CmGH3-10	MELO3C013566.2	205	0.997	TCAAATCTAAGAAGTATGCCAAGT	CAGTAGCCAAATCAATCCAAT
